# Supplementary material for: Deep Sequencing of Small RNAs in the Whitefly Bemisia tabaci Reveals Novel MicroRNAs Potentially Associated with Begomovirus Acquisition and Transmission
Source: Insects. 2020 Aug 23;11(9):562. doi: 10.3390/insects11090562 (PMC7564577; doi:10.3390/insects11090562)
Supplement: Supplementary file 1 [file insects-11-00562-s001.zip]

Archive with 2 entries (2 files):
- insects-870662 - suppl figures.pdf
- insects-870662 - suppl tables.xlsx
