# Supplementary material for: Deep Sequencing of Small RNAs in the Whitefly Bemisia tabaci Reveals Novel MicroRNAs Potentially Associated with Begomovirus Acquisition and Transmission
Source: Insects. 2020 Aug 23;11(9):562. doi: 10.3390/insects11090562 (PMC7564577; doi:10.3390/insects11090562)
Supplement: Supplementary file 1 [file insects-11-00562-s001.zip › insects-870662 - suppl tables.xlsx]

## Sheet: S1
Supplementary Table S1: Summary of reads after trimming, filtering, and mapping to the whitefly genome.
Sample	No. of raw reads	No. of Final Cleaned Reads	Mapped to B. tabaci MEAM1 genome
			No. Mapped	% Mapped
24 h Uninfected rep 1	11396636	6465115	4597965	0.7112
24 h Uninfected rep 2	13896556	8025665	5817495	0.7249
24 h Uninfected rep 3	10033516	5733406	4069067	0.7097
24 h TYLCV rep 1	8496418	5056569	3640965	0.72
24 h TYLCV rep 2	10948319	6596787	4819960	0.7307
24 h TYLCV rep 3	9964655	5856159	4293954	0.7332
48 h Uninfected rep 1	6568291	3504829	2635534	0.752
48 h Uninfected rep 2	11990650	5207266	3710554	0.7126
48 h Uninfected rep 3	9460076	4013021	2872969	0.7159
48 h TYLCV rep 1	5571966	1958257	1361023	0.695
48 h TYLCV rep 2	11305333	4860481	3528425	0.7259
48 h TYLCV rep 3	10044303	3696606	2688076	0.7272
72 h Uninfected rep 1	9339697	4741908	3474041	0.7326
72 h Uninfected rep 2	10346125	5381008	3824427	0.7107
72 h Uninfected rep 3	7472600	3496172	2361219	0.6754
72 h TYLCV rep 1	12380899	5815949	4123349	0.709
72 h TYLCV rep 2	7682783	2986889	2105697	0.705
72 h TYLCV rep 3	8680541	3973114	2764259	0.6957
Total	175579364	87369201	62688979	0.7159

## Sheet: S2
Supplementary Table S2: Pearson's correlation coefficients for three biological replicates.
Sample	uninfected_24h_rep1	uninfected_24h_rep2	uninfected_24h_rep3	TYLCV_24h_rep1	TYLCV_24h_rep2	TYLCV_24h_rep3	uninfected_48h_rep1	uninfected_48h_rep2	uninfected_48h_rep3	TYLCV_48h_rep1	TYLCV_48h_rep2	TYLCV_48h_rep3	uninfected_72h_rep1	uninfected_72h_rep2	uninfected_72h_rep3	TYLCV_72h_rep1	TYLCV_72h_rep2	TYLCV_72h_rep3
uninfected_24h_rep1	1	0.99	0.99	0.99	0.99	0.99	0.97	0.97	0.98	0.97	0.98	0.97	0.98	0.98	0.98	0.97	0.98	0.97
uninfected_24h_rep2	0.99	1	0.99	0.99	0.99	0.99	0.97	0.98	0.98	0.98	0.98	0.98	0.98	0.99	0.98	0.98	0.99	0.98
uninfected_24h_rep3	0.99	0.99	1	0.99	0.99	0.99	0.97	0.97	0.98	0.98	0.98	0.98	0.98	0.98	0.98	0.97	0.98	0.98
TYLCV_24h_rep1	0.99	0.99	0.99	1	0.99	0.99	0.97	0.98	0.98	0.98	0.98	0.98	0.98	0.98	0.98	0.98	0.98	0.98
TYLCV_24h_rep2	0.99	0.99	0.99	0.99	1	0.99	0.97	0.98	0.98	0.98	0.98	0.98	0.98	0.98	0.98	0.97	0.98	0.98
TYLCV_24h_rep3	0.99	0.99	0.99	0.99	0.99	1	0.97	0.98	0.98	0.98	0.98	0.98	0.98	0.98	0.98	0.98	0.98	0.98
uninfected_48h_rep1	0.97	0.97	0.97	0.97	0.97	0.97	1	0.99	0.99	0.99	0.98	0.99	0.98	0.98	0.98	0.98	0.97	0.98
uninfected_48h_rep2	0.97	0.98	0.97	0.98	0.98	0.98	0.99	1	0.99	0.99	0.99	0.99	0.98	0.99	0.98	0.99	0.98	0.99
uninfected_48h_rep3	0.98	0.98	0.98	0.98	0.98	0.98	0.99	0.99	1	0.99	0.99	0.99	0.98	0.99	0.99	0.99	0.98	0.99
TYLCV_48h_rep1	0.97	0.98	0.98	0.98	0.98	0.98	0.99	0.99	0.99	1	0.99	0.99	0.98	0.98	0.98	0.98	0.98	0.99
TYLCV_48h_rep2	0.98	0.98	0.98	0.98	0.98	0.98	0.98	0.99	0.99	0.99	1	0.99	0.99	0.99	0.99	0.98	0.98	0.99
TYLCV_48h_rep3	0.97	0.98	0.98	0.98	0.98	0.98	0.99	0.99	0.99	0.99	0.99	1	0.99	0.99	0.98	0.99	0.98	0.99
uninfected_72h_rep1	0.98	0.98	0.98	0.98	0.98	0.98	0.98	0.98	0.98	0.98	0.99	0.99	1	0.99	0.98	0.98	0.98	0.98
uninfected_72h_rep2	0.98	0.99	0.98	0.98	0.98	0.98	0.98	0.99	0.99	0.98	0.99	0.99	0.99	1	0.98	0.99	0.99	0.98
uninfected_72h_rep3	0.98	0.98	0.98	0.98	0.98	0.98	0.98	0.98	0.99	0.98	0.99	0.98	0.98	0.98	1	0.99	0.98	0.99
TYLCV_72h_rep1	0.97	0.98	0.97	0.98	0.97	0.98	0.98	0.99	0.99	0.98	0.98	0.99	0.98	0.99	0.99	1	0.98	0.99
TYLCV_72h_rep2	0.98	0.99	0.98	0.98	0.98	0.98	0.97	0.98	0.98	0.98	0.98	0.98	0.98	0.99	0.98	0.98	1	0.99
TYLCV_72h_rep3	0.97	0.98	0.98	0.98	0.98	0.98	0.98	0.99	0.99	0.99	0.99	0.99	0.98	0.98	0.99	0.99	0.99	1

## Sheet: S3
Supplementary Table S3: microRNAs found in B. tabaci MEAM1 and MED.
	Total	Found in MEAM1	Found in MED	Unique to MEAM1
Conserved miRNA families	54	54	50	miR-8 miR-137 miR-263 miR-971
B. tabaci specific miRNAs	94	94	88	Bta-miRn4 Bta-miRn10 Bta-miRn40 Bta-miRn72 Bta-miRn88 Bta-miRn111	Bta-miRn4 and Bt-miRn10 were identified in Guo et al., 2013

## Sheet: S4
Supplementary Table S4: Novel miRNAs identified from this study with RPM >10
Name	Sequence	Length	miRDeep2 score	Minimum free energy (kcal/mol)	RPM
					24 h		48 h		72 h
					Uninfected	TYLCV	Uninfected	TYLCV	Uninfected	TYLCV
Bta-miRn88	ugugaugugccugugggcuuuu	22	75255	-27	1740.29	1495.48	1876.02	1826.76	2356.16	2420
Bta-miRn70	ucagucuuuuaaaccauuaccu	22	8938.9	-23.9	339.187	267.652	255.412	263.019	266.139	243.36
Bta-miRn61	uaaggaacuaggaaugagaugg	22	10467.6	-25.3	290.793	242.005	313.721	343.9	361.539	328.11
Bta-miRn100	cagcugcacuuugaaaagcgucu	23	5602.7	-26.1	200.194	164.966	145.93	146.716	170.654	165.423
Bta-miRn62	uaaggaacuguuguuccgaugg	22	5631.7	-23.2	181.581	139.436	149.146	146.481	195.621	229.738
Bta-miRn54	ccacaacagcuguguuuuuuuu	22	2315.3	-34.31	36.4771	34.6238	19.4572	22.6826	28.5206	41.0331
Bta-miRn111	uaaucucauacaguuauccaugag	24	949.2	-23.4	29.5146	22.2307	27.6946	25.1692	26.8919	28.7935
Bta-miRn108	ugcucucugucuguggcggucuu	23	1013.6	-18.5	27.4661	23.749	33.9756	33.0653	37.0292	40.5478
Bta-miRn71	uccacgaucaaauuaagcccac	22	1212.6	-28.27	25.7784	25.8068	36.777	37.235	35.6483	41.6443
Bta-miRn69	ucagucauccugaccgcccuug	22	875.9	-26.1	19.0088	15.929	29.6311	28.7905	32.5673	33.0755
Bta-miRn72	ucuaaggacaguuacgaaaaug	22	1.5	-21	16.1878	12.7007	21.3204	22.8864	18.6741	16.855
Bta-miRn112	cgauccucacccggggcaaauuuuu	25	0.6	-21.5	15.851	19.4345	32.567	28.2558	22.1512	23.2533
Bta-miRn27	uaaagcauuuguuuuugccu	20	0.6	-20.5	13.9367	12.9573	10.5246	8.29651	13.6315	17.0958
Bta-miRn58	cgauucaugcuccgugcagccg	22	655.6	-38	13.7374	11.3943	27.4317	26.5515	23.7058	24.4028
Bta-miRn74	ugaagcacuucgguaugcaccg	22	550.5	-21.6	11.6601	10.1268	14.6713	15.6804	16.7489	16.6913
Bta-miRn93	uuguuaaagggcgagagagagu	22	1.6	-32.6	8.40459	7.35661	16.1078	20.0819	15.3224	13.514
Bta-miRn23	ccccucgccgcgcggagcu	19	2.2	-39.1	0.211835	0.146856	10.874	3.47934	8.3661	8.0355

## Sheet: S5
Supplementary Table S5: Primers used in this study
Primer name	Application	Sequence 5'-->3'	Length	Expected PCR amplimer (bp)
poly(T) adaptor	Reverse transcription	GCGAGCACAGAATTAATACGACTCACTATAGG(T)12VN	46	-
Rev: poly(T) adaptor	PCR, miRNA validation	GCGAGCACAGAATTAATACGAC	22	-
Fwd: Bta-miRn88	PCR, miRNA validation	TGTGATGTGCCTGTGGGCTTTT	22	66
Fwd: Bta-miRn61	PCR, miRNA validation	TAAGGAACTAGGAATGAGATGG	22	66
Fwd: Bta-miRn46	PCR, miRNA validation	ACTTTGGTAAAAACAGCTGTGG	22	66
Fwd: Bta-miRn47	PCR, miRNA validation	ACTTTGGTAGGAAAAGCTGTTA	22	66
Fwd: Bta-miRn99	PCR, miRNA validation	CAAGCTCGTTGAAGTATACCCAT	23	67
Fwd: Bta-miRn23	PCR, miRNA validation	CCCCTCGCCGCGCGGAGCT	19	63
Fwd: miR316	PCR, miRNA validation	TGTCTTTTCCCGCTTTGCTGC	21	65
Fwd: miR307	PCR, miRNA validation	TCACAACCTCCTTGAGTGAGC	21	65
		*V = G, C, A; N = G, A, C, T
Fwd: TYLCV	PCR, TYLCV diagnostics	CTTCGACAGCCCATACAGCA	20	513
Rev: TYLCV	PCR, TYLCV diagnostics	GAGGGCCCACCAATAACTGT	20	513

## Sheet: S6
Supplementary Table S6: All predicted targets for miRNAs identified in the current study
							miRNA Expression							Target Gene Expression
miRNA	miRNA_Sequence	Length	Target	Annotation..AHRD.	Avg_RPM_24HH	Avg_RPM_24HV	Avg_48HH	Avg_RPM_48HV	Avg_RPM_72HH	Avg_RPM_72HV		Avg_RPKM_24HH	Avg_RPKM_24HV	Avg_RPKM_48HH	Avg_RPKM_48HV	Avg_RPKM_72HH	Avg_RPKM_72HV
Bta-miRn37	aaaaaaaucacggagaaacaac	22	Bta15749	AAA-ATPase-like domain-containing protein	3.21	3.88	6.53	8.8	7.87	5.06		3.34	2.3	1.82	2.32	2.28	2.84
Bta-miRn38	aaaggcacucacaucuucauuc	22	Bta00403	Histone-lysine N-methyltransferase	33.76	27.06	29.53	30.37	38.99	37.57		3.98	4.35	4.16	4.08	3.45	2.5
Bta-miRn38	aaaggcacucacaucuucauuc	22	Bta11141	WD repeat-containing protein 5	33.76	27.06	29.53	30.37	38.99	37.57		5.46	5.37	4.8	5.26	5.39	5.1
Bta-miRn39	aaaguugccuacagagcaaggg	22	Bta09353	Peptidyl-glycine alpha-amidating monooxygenase 1, putative	0.24	0.16	0.12	0.63	0.41	0.32		8.6	8.72	7.81	8.11	7.25	7.59
Bta-miRn40	aaauaucagcuagaugccugag	22	Bta01287	Ring finger protein	6.13	2.95	6.09	4.81	5.77	7.01		3.68	3.67	2.36	2.34	2.91	3
Bta-miRn40	aaauaucagcuagaugccugag	22	Bta08249	Thioredoxin M	6.13	2.95	6.09	4.81	5.77	7.01		2.07	2.12	1.9	1.78	1.89	1.98
Bta-miRn41	aacccucuacuuccuugcauag	22	Bta04420	Unknown protein	0.54	0.72	0.22	0.74	0.85	1.16		1.37	1.32	0.98	1.15	1.17	1.02
Bta-miRn41	aacccucuacuuccuugcauag	22	Bta09366	Zinc finger protein 250	0.54	0.72	0.22	0.74	0.85	1.16		1.19	1.33	1.47	1.24	1.13	1.26
Bta-miRn41	aacccucuacuuccuugcauag	22	Bta12380	CREB-binding protein	0.54	0.72	0.22	0.74	0.85	1.16		4.76	6.08	5.2	6.32	4.62	4.57
Bta-miRn41	aacccucuacuuccuugcauag	22	Bta11526	LRR domain-containing protein	0.54	0.72	0.22	0.74	0.85	1.16		2.66	3.01	2.03	2.35	2.98	2.72
Bta-miRn42	aacggcagguugaaccacucga	22	Bta10631	Histone demethylase 4B, isoform B	1.11	0.45	0.95	1.02	0.93	1.95		0.36	0.16	0.29	0.52	0.38	0.28
Bta-miRn28	aagcguuguuuugccaucguu	21	Bta15818	Zinc finger protein 91	0.06	0.14	0.46	0.09	0.37	0.4		1.58	1.15	1.85	2.27	1.84	1.92
Bta-miRn28	aagcguuguuuugccaucguu	21	Bta07095	Gamma-glutamyl hydrolase	0.06	0.14	0.46	0.09	0.37	0.4		2.44	1.6	1.85	1.62	1.84	1.14
Bta-miRn28	aagcguuguuuugccaucguu	21	Bta04708	4-hydroxy-2-oxoglutarate aldolase, mitochondrial	0.06	0.14	0.46	0.09	0.37	0.4		7.65	8.04	8.44	8.38	8.72	12.33
Bta-miRn43	aaucaccuuuaaaccgugcauu	22	Bta01086	AGAP000696-PC-like protein	0.13	0.16	0.43	0.09	0.09	0.16		0.17	0.14	0.05	0.05	0.09	0.14
aae-miR-263a-5p	aauggcacuagaagaauucacg	22	Bta14809	Cell surface glycoprotein 1	220.33	190.11	198.95	222.13	251.97	223.8		1.72	2.05	1.92	2.35	1.54	1.79
dme-miR-92b-3p	aauugcacuagucccggccug	21	Bta02390	Nuclear receptor subfamily 2 group C member 2	126.69	101.89	239.7	244.48	217.05	273.81		13.02	12.63	11.53	11.68	12.21	12.12
dme-miR-92b-3p	aauugcacuagucccggccug	21	Bta11639	Bromodomain-containing protein 2	126.69	101.89	239.7	244.48	217.05	273.81		3.25	4.02	3.67	3.98	2.89	3.24
rno-miR-338-3p	acaaaaucaaagauacuugacu	22	Bta00852	TBC1 domain family member 7	244.73	206.89	156.72	171.78	174.06	186.96		12.39	9.48	10.15	9.49	12.33	11.32
Bta-miRn29	acaggacauuucaugggauuu	21	Bta12566	Phosphoinositide phospholipase C	0.33	0.38	0.21	0	0.56	0.4		4.28	3.56	2.9	2.61	3.39	3.46
Bta-miRn29	acaggacauuucaugggauuu	21	Bta00830	Unknown protein	0.33	0.38	0.21	0	0.56	0.4		4.97	3.6	5.37	4.88	4.59	4.4
Bta-miRn29	acaggacauuucaugggauuu	21	Bta15325	AAEL006904-PA	0.33	0.38	0.21	0	0.56	0.4		6.83	5.4	6.27	5.8	6.46	5.46
Bta-miRn29	acaggacauuucaugggauuu	21	Bta00892	Tetratricopeptide repeat protein 28	0.33	0.38	0.21	0	0.56	0.4		2.93	2.78	2.19	2.54	2.97	2.32
Bta-miRn96	accagcaaaugagaggcugcugc	23	Bta11780	Alpha-glucosidase family 31	0.8	0.49	0.99	1.07	0.4	0.2		2.14	2.08	2.29	2.28	2.09	2.32
Bta-miRn96	accagcaaaugagaggcugcugc	23	Bta11585	THO complex subunit 7-like protein	0.8	0.49	0.99	1.07	0.4	0.2		5.45	5.92	4.94	4.55	5.56	5.29
Bta-miRn96	accagcaaaugagaggcugcugc	23	Bta11171	Protein disulfide-isomerase	0.8	0.49	0.99	1.07	0.4	0.2		50.35	38.86	36.83	42.36	46.05	51.43
Bta-miRn44	acucacaagcggagaugguuuu	22	Bta12219	Negative elongation factor A	0.61	0.3	0.45	0.72	0.42	0.48		7.02	6.57	7.7	8.08	5.94	5.57
Bta-miRn44	acucacaagcggagaugguuuu	22	Bta14795	Aryl hydrocarbon receptor nuclear translocator homolog	0.61	0.3	0.45	0.72	0.42	0.48		3.99	3.69	3.15	3.37	3.37	3.63
Bta-miRn44	acucacaagcggagaugguuuu	22	Bta06871	Serologically defined colon cancer antigen 3	0.61	0.3	0.45	0.72	0.42	0.48		5.33	6.15	5.74	5.81	5.27	5.07
Bta-miRn45	acugccguggcgguuaacucag	22	Bta13904	Lipoma HMGIC fusion partner, putative	0	0.49	0.81	0.19	0.09	0.28		0	0	0.23	0.25	0	0
Bta-miRn45	acugccguggcgguuaacucag	22	Bta12672	Unknown protein	0	0.49	0.81	0.19	0.09	0.28		0.06	0.05	0.16	0.13	0.05	0.15
Bta-miRn46	acuuugguaaaaacagcugugg	22	Bta01709	Protein tyrosine kinase	239.23	207.05	213.08	203.93	317.72	255.04		2.23	2.41	2.44	2.65	1.81	2.11
Bta-miRn47	acuuugguaggaaaagcuguua	22	Bta02742	Major facilitator superfamily domain-containing protein 6	229.43	239.31	221.58	203.24	286.14	244.43		3.31	3.38	3.08	3.18	3.22	3.46
Bta-miRn48	acuuugguuggaaaagcugucc	22	Bta02963	Zinc finger protein, putative	216.31	191.79	184.96	188.4	232.72	201.26		3.29	3.66	2.43	4.27	3.21	2.68
Bta-miRn48	acuuugguuggaaaagcugucc	22	Bta06419	Nuclear autoantigenic sperm protein	216.31	191.79	184.96	188.4	232.72	201.26		50.09	50.12	40.91	51.23	46.51	50.1
Bta-miRn48	acuuugguuggaaaagcugucc	22	Bta07633	Fatty acid synthase, putative	216.31	191.79	184.96	188.4	232.72	201.26		0	0	0.06	0.21	0.05	0.11
Bta-miRn49	agacaaaccuguucuccucauc	22	Bta12785	CG6761, isoform A	0.07	0.34	0	0.09	0.24	0.08		0.19	0.26	0.12	0.2	0.12	0.14
Bta-miRn49	agacaaaccuguucuccucauc	22	Bta04694	Alpha-1,3-mannosyl-glycoprotein 4-beta-N-acetylglucosaminyltransferase B	0.07	0.34	0	0.09	0.24	0.08		2.02	2.02	1.58	1.88	1.53	1.69
lgi-miR-31	aggcaagauguuggcauagcu	21	Bta11016	2-oxoglutarate and iron-dependent oxygenase domain-containing protein 3	132.08	111.48	142.65	166.85	168.64	147.52		4.36	2.09	2.52	2.9	4.03	3.3
lgi-miR-31	aggcaagauguuggcauagcu	21	Bta13621	ACYPI008137 protein	132.08	111.48	142.65	166.85	168.64	147.52		16.15	17.97	16.71	18.3	14.34	16.95
Bta-miRn97	agggaagcucccaaauucgguuu	23	Bta09912	Myotubularin-related protein 2	4.92	4.51	4.67	4.68	6.84	5.34		3.22	3.39	3.08	2.86	2.93	3.08
Bta-miRn50	agggaagucagagaugaccgag	22	Bta15701	Intraflagellar transport protein 57-like protein	0.93	0.68	1.94	1.83	1.37	1.45		1.22	1.15	1.02	1.18	1.04	1.08
Bta-miRn50	agggaagucagagaugaccgag	22	Bta00047	Type II inositol-1,4,5-trisphosphate 5-phosphatase	0.93	0.68	1.94	1.83	1.37	1.45		1.8	1.5	1.63	1.73	1.66	1.47
Bta-miRn98	agguccuccaguuccgccgcugg	23	Bta12939	Palmitoyltransferase	0	0.08	0	0.31	0.23	0.32		3.6	3.8	2.87	3.27	2.91	3.14
Bta-miRn98	agguccuccaguuccgccgcugg	23	Bta11484	Multiple C2 and transmembrane domain-containing protein 1	0	0.08	0	0.31	0.23	0.32		0.17	0.14	0.3	0.19	0.17	0.04
Bta-miRn98	agguccuccaguuccgccgcugg	23	Bta11024	Syntaxin 1A	0	0.08	0	0.31	0.23	0.32		3.09	2.92	2.77	2.7	2.99	3.36
Bta-miRn98	agguccuccaguuccgccgcugg	23	Bta05976	Unknown protein	0	0.08	0	0.31	0.23	0.32		0.06	0.14	0	0	0	0.06
Bta-miRn98	agguccuccaguuccgccgcugg	23	Bta08129	Homeobox protein B-H1	0	0.08	0	0.31	0.23	0.32		0.41	0.18	0.43	0.32	0.28	0.34
Bta-miRn98	agguccuccaguuccgccgcugg	23	Bta03115	Unknown protein	0	0.08	0	0.31	0.23	0.32		0.35	0.33	0.21	0.38	0.39	0.08
Bta-miRn98	agguccuccaguuccgccgcugg	23	Bta10427	X-linked retinitis pigmentosa GTPase regulator-like protein	0	0.08	0	0.31	0.23	0.32		2.68	2.5	2.23	2.28	2.52	1.99
ame-miR-9b	auaaagcuggauuaccaaagcg	22	Bta05625	Ankyrin repeat protein	38.81	29.08	28.43	34.86	43.77	39.86		0.36	0.31	0.26	0.23	0.31	0.27
tca-miR-1000-5p	auauuguccugucacagcagu	21	Bta03872	Kinesin-like protein	156.77	115.3	125	155.68	156.47	140.42		10.12	9.64	9.21	10.33	9.14	8.21
Bta-miRn51	aucaugcauuuguacugcuuga	22	Bta03309	Estrogen receptor-like protein	4.36	2.25	1.45	2.04	3.18	3.17		4.62	4.23	4.79	4.02	4.3	4.18
Bta-miRn52	aucccaugaaauguccugugga	22	Bta01139	Peptidyl-glycine alpha-amidating monooxygenase	0.14	0.18	0.24	0.12	0.14	0.2		25.98	21.54	28.49	24.69	27.26	23.64
Bta-miRn52	aucccaugaaauguccugugga	22	Bta01822	Beta-catenin	0.14	0.18	0.24	0.12	0.14	0.2		1.91	1.09	1.22	1.2	1.35	1.22
Bta-miRn52	aucccaugaaauguccugugga	22	Bta06972	Rho GTPase-activating protein 21	0.14	0.18	0.24	0.12	0.14	0.2		2.42	2.39	2.04	1.84	2.21	2.13
Bta-miRn52	aucccaugaaauguccugugga	22	Bta01228	SAGA-associated factor 29-like protein	0.14	0.18	0.24	0.12	0.14	0.2		10.08	8.33	7.35	8.98	9.46	10.75
Bta-miRn52	aucccaugaaauguccugugga	22	Bta04949	Serine protease gd	0.14	0.18	0.24	0.12	0.14	0.2		47.39	36.22	44.4	43.99	43.64	41.3
Bta-miRn52	aucccaugaaauguccugugga	22	Bta03949	Serine hydrolase	0.14	0.18	0.24	0.12	0.14	0.2		2.56	2.6	2.12	2.17	2.23	2.55
Bta-miRn52	aucccaugaaauguccugugga	22	Bta13812	Unknown protein	0.14	0.18	0.24	0.12	0.14	0.2		0.17	0.44	0.31	0.62	0.5	0.18
Bta-miRn52	aucccaugaaauguccugugga	22	Bta12201	Bifunctional 3'-phosphoadenosine 5'-phosphosulfate synthase	0.14	0.18	0.24	0.12	0.14	0.2		31.94	29.49	30.34	31.19	28.96	31.77
Bta-miRn52	aucccaugaaauguccugugga	22	Bta07185	UDP-glucuronosyltransferase 1-1	0.14	0.18	0.24	0.12	0.14	0.2		1.77	1.9	1.57	0.91	1.51	1.17
Bta-miRn52	aucccaugaaauguccugugga	22	Bta06758	Unknown protein	0.14	0.18	0.24	0.12	0.14	0.2		0	0.06	0	0	0	0
Bta-miRn52	aucccaugaaauguccugugga	22	Bta04010	PHD finger protein 10	0.14	0.18	0.24	0.12	0.14	0.2		4.66	4.58	4.08	4.51	4.53	4.64
Bta-miRn52	aucccaugaaauguccugugga	22	Bta08728	Unknown protein	0.14	0.18	0.24	0.12	0.14	0.2		0	0	0	0	0	0
Bta-miRn52	aucccaugaaauguccugugga	22	Bta15004	U4/U6 small nuclear ribonucleoprotein Prp4	0.14	0.18	0.24	0.12	0.14	0.2		3.35	2.89	3.53	3.53	3.49	3.86
Bta-miRn52	aucccaugaaauguccugugga	22	Bta04469	Cyclopropane-fatty-acyl-phospholipid synthase family	0.14	0.18	0.24	0.12	0.14	0.2		0.02	0	0.01	0.02	0.01	0.02
Bta-miRn30	augguauuggagcuccuccau	21	Bta03907	Filamin-A	0.24	0.15	0	0.46	0.45	0.16		2.23	1.65	1.23	0.79	2.07	0.8
Bta-miRn30	augguauuggagcuccuccau	21	Bta11819	Leucine-tRNA ligase	0.24	0.15	0	0.46	0.45	0.16		11.05	10.08	8.44	10.31	9.21	9.28
Bta-miRn30	augguauuggagcuccuccau	21	Bta02744	S1 RNA-binding domain-containing protein 1	0.24	0.15	0	0.46	0.45	0.16		2.78	2.64	2.62	2.62	2.52	2.55
bmo-miR-10-3p	caaauucgguucuagagagguuu	23	Bta12752	Lipopolysaccharide-responsive and beige-like anchor protein	99.07	87.4	92.24	103.64	101.32	83.28		3.66	3.69	3.23	2.9	3.35	2.98
Bta-miRn53	caagaaaaaggagaucugggua	22	Bta12365	Elongation of very long chain fatty acids protein	0.2	0.15	0.27	0.28	0.18	0.12		0.51	0.46	0.47	0.38	0.38	0.28
Bta-miRn31	caagccucuuugauucugugu	21	Bta01979	Chitin binding Peritrophin-A	10.58	9.37	10.57	9.96	9.84	13.41		2.3	1.53	1.19	1.19	2.42	2.12
Bta-miRn31	caagccucuuugauucugugu	21	Bta02409	ATP-dependent RNA helicase, putative	10.58	9.37	10.57	9.96	9.84	13.41		3.99	3.16	3.21	4.07	2.79	3.33
Bta-miRn99	caagcucguugaaguauacccau	23	Bta11386	Pyridoxamine kinase	56.77	47.63	72.71	88.03	66.09	68.59		8.7	8.96	7.83	9.2	8.59	8.64
Bta-miRn99	caagcucguugaaguauacccau	23	Bta03202	Trehalase	56.77	47.63	72.71	88.03	66.09	68.59		6.49	4.95	7.61	7.75	6.66	6.26
Bta-miRn100	cagcugcacuuugaaaagcgucu	23	Bta13203	FGGY family of carbohydrate kinase	200.19	164.97	145.93	146.72	170.65	165.42		3.22	2.58	3.54	2.95	3.63	3.47
Bta-miRn100	cagcugcacuuugaaaagcgucu	23	Bta00430	Prefoldin subunit, putative	200.19	164.97	145.93	146.72	170.65	165.42		63.57	47.47	46.22	46.12	59.27	58.86
Bta-miRn100	cagcugcacuuugaaaagcgucu	23	Bta07666	Sallimus, isoform R	200.19	164.97	145.93	146.72	170.65	165.42		6.11	4.18	3.89	2.81	4.24	3.27
Bta-miRn101	caucacagugucaucauagugau	23	Bta13604	Uncharacterized protein	0.15	0.09	0.25	0	0.1	0.12		1.92	1.3	1.27	1.07	1.35	1.77
bmo-miR-2779	cauccggcccgaaggacca	19	Bta15716	Unknown protein	9.68	9.53	103.55	108.64	67.09	100.06		0.34	0.34	0.46	0.58	0.25	0.46
bmo-miR-2779	cauccggcccgaaggacca	19	Bta01861	ACYPI004125 protein	9.68	9.53	103.55	108.64	67.09	100.06		1.04	1.19	1.29	1.05	0.92	0.93
bmo-miR-2779	cauccggcccgaaggacca	19	Bta04682	Golgi-associated plant pathogenesis-related protein	9.68	9.53	103.55	108.64	67.09	100.06		2.72	1.92	2.19	1.54	2.51	1.89
bmo-miR-2779	cauccggcccgaaggacca	19	Bta03437	Zinc finger protein	9.68	9.53	103.55	108.64	67.09	100.06		1.51	0.68	1.54	1.24	1.01	0.35
Bta-miRn110	caucuaaagcuaucuugcauguca	24	Bta04879	Dipeptide and tripeptide permease A	3.98	2.02	1.57	1.92	2.26	2.08		1.05	0.64	0.95	0.71	1.3	0.26
Bta-miRn111	uaaucucauacaguuauccaugag	24	No Target Found	No Target Found	29.51	22.23	27.69	25.17	26.89	28.79		NA	NA	NA	NA	NA	NA
Bta-miRn54	ccacaacagcuguguuuuuuuu	22	Bta07082	Centrosomal protein of 78 kDa	36.48	34.62	19.46	22.68	28.52	41.03		0.68	0.49	0.54	0.64	0.87	0.92
ame-miR-750	ccagaucuaacucuuccagcucu	23	Bta01161	AAA-ATPase-like domain-containing protein	2726.73	2259.55	3018.35	3071.85	3268.5	3226.61		3.01	2.98	2.49	2.36	2.41	2.45
ame-miR-750	ccagaucuaacucuuccagcucu	23	Bta04931	Natriuretic peptide receptor C/guanylate cyclase C (Atrionatriuretic peptide receptor C)	2726.73	2259.55	3018.35	3071.85	3268.5	3226.61		0.73	0.74	0.27	0.72	0.58	0.4
ame-miR-750	ccagaucuaacucuuccagcucu	23	Bta04707	Unknown protein	2726.73	2259.55	3018.35	3071.85	3268.5	3226.61		2.3	3	2.52	2.45	3.76	2.23
Bta-miRn55	ccagguuaacuagcuugugcuc	22	Bta03124	Unknown protein	1.45	2.14	2.47	3.09	0.87	2.41		48.52	48.96	44.64	46.69	48.75	44.5
Bta-miRn56	ccaugaucaaauugagcccaca	22	Bta13945	Ankyrin repeat protein, putative	6.03	4.53	7.29	7.24	7.29	7.66		3.11	4.71	3	3.77	2.68	3.65
Bta-miRn56	ccaugaucaaauugagcccaca	22	Bta10500	Serine/threonine-protein phosphatase	6.03	4.53	7.29	7.24	7.29	7.66		9	11.34	8.99	8.82	8.67	8.75
Bta-miRn102	ccaugcaauggagaauuugcacg	23	Bta13603	Inositol hexakisphosphate and diphosphoinositol-pentakisphosphate kinase	0.79	0.58	0.98	0.68	1.19	1.08		6.3	6.25	5.38	5.77	5.35	5.9
Bta-miRn102	ccaugcaauggagaauuugcacg	23	Bta13644	THO complex subunit 3	0.79	0.58	0.98	0.68	1.19	1.08		7.8	7.28	6.22	6.72	7.21	8.34
Bta-miRn23	ccccucgccgcgcggagcu	19	Bta05482	Nuclear receptor	0.21	0.15	10.87	3.48	8.37	8.04		0.58	0.53	0.76	0.62	0.78	0.45
Bta-miRn57	ccucagcgaugagugaugcacu	22	Bta05320	Facilitated glucose transporter protein 1	0.14	0.42	0.09	0	0.18	0.2		0.15	0.22	0.07	0.07	0.19	0.06
Bta-miRn103	cgaaaaugugcuguccgcuacgc	23	Bta07320	Ribonucleoprotein PTB-binding 1	1.85	2.75	3.18	4.59	2.21	1.73		0.98	1	1.23	1.08	0.99	0.96
Bta-miRn103	cgaaaaugugcuguccgcuacgc	23	Bta14342	ATPase family AAA domain-containing protein 1-B	1.85	2.75	3.18	4.59	2.21	1.73		3.93	4.79	3.77	4.22	4.3	3.99
Bta-miRn103	cgaaaaugugcuguccgcuacgc	23	Bta15699	Ankyrin repeat domain-containing protein 13C	1.85	2.75	3.18	4.59	2.21	1.73		2.18	2	1.95	1.85	1.95	1.81
Bta-miRn103	cgaaaaugugcuguccgcuacgc	23	Bta01651	Unknown protein	1.85	2.75	3.18	4.59	2.21	1.73		4.15	3.5	4.85	5.21	4.31	4.1
Bta-miRn112	cgauccucacccggggcaaauuuuu	25	Bta04487	Transcription factor BTF3-like protein 4	15.85	19.43	32.57	28.26	22.15	23.25		57.62	53.56	51.41	48.32	64.41	57.71
Bta-miRn58	cgauucaugcuccgugcagccg	22	Bta09965	Zinc finger protein 26	13.74	11.39	27.43	26.55	23.71	24.4		5.65	4.99	4.87	6.11	5.34	4.73
Bta-miRn58	cgauucaugcuccgugcagccg	22	Bta04052	Centrosomal protein of 164 kDa	13.74	11.39	27.43	26.55	23.71	24.4		2.29	2.21	1.85	2.21	1.89	1.78
Bta-miRn24	cguuguccaacaguuggca	19	Bta06515	ATP-dependent DNA helicase PIF1	0.49	0.39	1.19	1.39	0.92	1.12		0.7	0.8	0.71	0.6	0.59	0.69
Bta-miRn24	cguuguccaacaguuggca	19	Bta15264	ATP-dependent DNA helicase PIF1	0.49	0.39	1.19	1.39	0.92	1.12		0.01	0.01	0.01	0	0.02	0.01
dme-miR-252-5p	cuaaguacuccgugccgcagga	22	Bta13085	Unknown protein	184.75	143.77	206.22	228.71	244.52	243.17		4.49	4.73	6.88	4.95	7.18	4.8
api-miR-252b	cuaaguaguagcgccgaagguga	23	Bta01176	Unknown protein	342.16	280.24	403.11	420.65	436.47	389.49		3232.78	2860.27	3204.34	2081.28	4284.21	3505.25
api-miR-263b	cuuggcacuggaagaauucacaga	24	Bta06652	Unknown protein	385.54	345.36	354.28	408.15	387.21	347.43		0.49	0.5	0	0.35	0.25	0.15
api-miR-263b	cuuggcacuggaagaauucacaga	24	Bta01311	Calmodulin-regulated spectrin-associated protein 1	385.54	345.36	354.28	408.15	387.21	347.43		12.47	13.2	11.68	12.91	10.22	10.83
api-miR-263b	cuuggcacuggaagaauucacaga	24	Bta04757	Unknown protein	385.54	345.36	354.28	408.15	387.21	347.43		5.39	4.26	6.79	5.39	5.99	5.43
api-miR-263b	cuuggcacuggaagaauucacaga	24	Bta08490	Kinesin-like protein	385.54	345.36	354.28	408.15	387.21	347.43		1.15	1.17	1.17	1.02	1.39	1.11
api-miR-263b	cuuggcacuggaagaauucacaga	24	Bta12100	MAGUK p55 subfamily member 5	385.54	345.36	354.28	408.15	387.21	347.43		9.71	10.2	9.36	9.8	8.55	9.48
bmo-miR-993a-5p	gaagcucgucucuacagguaucu	23	Bta06985	Nose resistant to fluoxetine protein 6	202.04	160.17	226.2	228.79	197.36	147.03		1.01	1.11	0.87	1.15	0.92	1.15
bmo-miR-993a-5p	gaagcucgucucuacagguaucu	23	Bta02954	Sterol regulatory element-binding protein cleavage-activating protein	202.04	160.17	226.2	228.79	197.36	147.03		3.48	2.34	2.47	2.98	2.67	1.95
Bta-miRn59	guaacagacagcacauuuucgg	22	Bta06318	Unknown protein	1.58	0.99	0.98	1.34	0.77	0.68		1.72	1.51	1.51	1.37	1.43	1.46
Bta-miRn59	guaacagacagcacauuuucgg	22	Bta11641	Ubiquitin conjugation factor E4 B	1.58	0.99	0.98	1.34	0.77	0.68		15.61	14.31	15.99	17.63	15.04	14.56
Bta-miRn59	guaacagacagcacauuuucgg	22	Bta01651	Unknown protein	1.58	0.99	0.98	1.34	0.77	0.68		4.15	3.5	4.85	5.21	4.31	4.1
Bta-miRn59	guaacagacagcacauuuucgg	22	Bta12836	Glucose dehydrogenase	1.58	0.99	0.98	1.34	0.77	0.68		10.14	7	9.62	8.54	8.14	6.17
Bta-miRn59	guaacagacagcacauuuucgg	22	Bta07640	Fatty acid synthase	1.58	0.99	0.98	1.34	0.77	0.68		1.25	1.05	1.32	1.07	1.2	0.9
Bta-miRn59	guaacagacagcacauuuucgg	22	Bta01588	Retinol-binding protein	1.58	0.99	0.98	1.34	0.77	0.68		0.42	0.34	0.32	0.32	0.2	0.37
Bta-miRn59	guaacagacagcacauuuucgg	22	Bta06318	Unknown protein	1.58	0.99	0.98	1.34	0.77	0.68		1.72	1.51	1.51	1.37	1.43	1.46
Bta-miRn59	guaacagacagcacauuuucgg	22	Bta15699	Ankyrin repeat domain-containing protein 13C	1.58	0.99	0.98	1.34	0.77	0.68		2.18	2	1.95	1.85	1.95	1.81
Bta-miRn59	guaacagacagcacauuuucgg	22	Bta07639	Fatty acid synthase	1.58	0.99	0.98	1.34	0.77	0.68		0.02	0.05	0.02	0.02	0.02	0.01
Bta-miRn59	guaacagacagcacauuuucgg	22	Bta12836	Glucose dehydrogenase	1.58	0.99	0.98	1.34	0.77	0.68		10.14	7	9.62	8.54	8.14	6.17
Bta-miRn32	guagcauuacugugaugucag	21	Bta05523	Myocyte enhancer factor-2	0	0.08	0	0	0	0		3.23	3	2.73	2.43	2.8	2.85
Bta-miRn32	guagcauuacugugaugucag	21	Bta01682	MULE and FLYWCH domain containing protein	0	0.08	0	0	0	0		0.15	0.2	0.11	0.05	0.28	0.16
ame-miR-87	gugagcaacguaucaggugucu	22	Bta02446	Unknown protein	1582.72	1193.51	1486.57	1764.66	2074.82	1631.47		4.76	5.75	6.04	5.56	5.75	5.22
Bta-miRn60	uaaccuaaguucaguucgguga	22	Bta07382	50S ribosome-binding GTPase	0.26	0.41	0.36	0.25	0	0.2		57.87	57.07	77.02	79.74	54.32	49.83
Bta-miRn60	uaaccuaaguucaguucgguga	22	Bta15669	Beat protein, putative	0.26	0.41	0.36	0.25	0	0.2		0.69	0.53	0.61	0.72	0.62	0.4
Bta-miRn60	uaaccuaaguucaguucgguga	22	Bta06512	Ras-related protein Rab-37	0.26	0.41	0.36	0.25	0	0.2		0.51	0.52	0.45	0.41	0.38	0.34
Bta-miRn113	uaacuacacauuaugaugagcccgg	25	Bta02233	Unknown protein	3.47	2.99	3.55	3.51	4.48	3.41		0.52	0.29	0.71	0.79	0.34	0.22
Bta-miRn113	uaacuacacauuaugaugagcccgg	25	Bta12612	Unknown protein	3.47	2.99	3.55	3.51	4.48	3.41		0.06	0	0.09	0.11	0.19	0.08
dme-miR-965-3p	uaagcguauagcuuuuccccuu	22	Bta11342	Acetylcholine receptor subunit alpha-like 2	100.02	107.84	155.63	149.29	196.19	232.9		0.2	0.13	0.29	0.35	0.15	0.18
Bta-miRn61	uaaggaacuaggaaugagaugg	22	Bta06941	Unknown protein	290.79	242.01	313.72	343.9	361.54	328.11		57.49	47.84	61.28	55.57	70.77	58.33
Bta-miRn61	uaaggaacuaggaaugagaugg	22	Bta02771	Mitochondrial import inner membrane translocase subunit Tim8	290.79	242.01	313.72	343.9	361.54	328.11		67.91	64.9	66.38	59.03	95.7	78.52
Bta-miRn61	uaaggaacuaggaaugagaugg	22	Bta12627	TBC1 domain family member 16	290.79	242.01	313.72	343.9	361.54	328.11		1.42	1.67	1.52	1.45	1.23	1.58
Bta-miRn61	uaaggaacuaggaaugagaugg	22	Bta06390	Alpha-tocopherol transfer protein-like protein	290.79	242.01	313.72	343.9	361.54	328.11		0	0	0.22	0.07	0.05	0.06
Bta-miRn61	uaaggaacuaggaaugagaugg	22	Bta02351	Pyridoxine/pyridoxamine 5'-phosphate oxidase	290.79	242.01	313.72	343.9	361.54	328.11		134.26	164.06	127.81	126.71	126.43	136.2
Bta-miRn61	uaaggaacuaggaaugagaugg	22	Bta05444	Protein C10	290.79	242.01	313.72	343.9	361.54	328.11		3.74	4.64	4.99	4.55	5.07	6.1
Bta-miRn61	uaaggaacuaggaaugagaugg	22	Bta15836	Acyl-CoA synthetase family member 4	290.79	242.01	313.72	343.9	361.54	328.11		1.4	1.44	1.09	1.51	1.34	1.48
Bta-miRn61	uaaggaacuaggaaugagaugg	22	Bta03930	Singles bar	290.79	242.01	313.72	343.9	361.54	328.11		0.24	0.2	0.23	0.47	0.14	0.19
Bta-miRn61	uaaggaacuaggaaugagaugg	22	Bta03447	Cadherin EGF LAG seven-pass G-type receptor 3	290.79	242.01	313.72	343.9	361.54	328.11		1.07	1.15	1.01	0.97	0.97	0.89
Bta-miRn61	uaaggaacuaggaaugagaugg	22	Bta13023	Reverse transcriptase	290.79	242.01	313.72	343.9	361.54	328.11		0.43	0.61	0.55	0.28	0.58	0.37
Bta-miRn61	uaaggaacuaggaaugagaugg	22	Bta05673	Acyl-CoA desaturase	290.79	242.01	313.72	343.9	361.54	328.11		0	0	0	0.07	0.03	0
Bta-miRn62	uaaggaacuguuguuccgaugg	22	Bta09225	UPF0472 protein C16orf72	181.58	139.44	149.15	146.48	195.62	229.74		4.47	4.95	4.51	4.75	3.66	4.34
Bta-miRn62	uaaggaacuguuguuccgaugg	22	Bta01457	Phosphatidylethanolamine-binding protein	181.58	139.44	149.15	146.48	195.62	229.74		7.66	6.83	7.43	5.53	7.6	7.47
Bta-miRn62	uaaggaacuguuguuccgaugg	22	Bta15407	Chordin	181.58	139.44	149.15	146.48	195.62	229.74		1.52	1.77	1.52	1.43	1.72	1.55
Bta-miRn62	uaaggaacuguuguuccgaugg	22	Bta13250	Threonine dehydratase	181.58	139.44	149.15	146.48	195.62	229.74		51.79	48.25	58.36	64.74	57.93	53.5
Bta-miRn62	uaaggaacuguuguuccgaugg	22	Bta00132	Glutamine and serine-rich protein 1	181.58	139.44	149.15	146.48	195.62	229.74		1.6	1.65	1.63	1.78	1.36	1.29
Bta-miRn62	uaaggaacuguuguuccgaugg	22	Bta03859	TBC1 domain family member 9	181.58	139.44	149.15	146.48	195.62	229.74		4.03	4.35	4.42	4.74	3.67	4.05
Bta-miRn62	uaaggaacuguuguuccgaugg	22	Bta04756	Pimeloyl-[acyl-carrier protein] methyl ester esterase	181.58	139.44	149.15	146.48	195.62	229.74		9.84	8.61	8.43	7.95	9.16	8.59
Bta-miRn62	uaaggaacuguuguuccgaugg	22	Bta06524	Phosphatidylethanolamine-binding protein	181.58	139.44	149.15	146.48	195.62	229.74		22.65	19.28	22.34	19.93	25.17	21.45
Bta-miRn62	uaaggaacuguuguuccgaugg	22	Bta08635	Sodium channel protein	181.58	139.44	149.15	146.48	195.62	229.74		1.05	0.86	0.65	0.87	0.74	0.57
Bta-miRn104	uaaggaacuguuugaugugguga	23	Bta09508	Laccase 1	0.87	0	0.79	0.19	1.54	0.32		9.27	7.12	11.12	10.45	9.29	8.49
Bta-miRn104	uaaggaacuguuugaugugguga	23	Bta07588	Calcium-dependent secretion activator	0.87	0	0.79	0.19	1.54	0.32		2.24	1.82	1.53	1.47	1.8	1.32
Bta-miRn104	uaaggaacuguuugaugugguga	23	Bta10006	Transmembrane and coiled-coil domains protein 1	0.87	0	0.79	0.19	1.54	0.32		8.24	7.23	7.2	6.88	7.17	7.42
Bta-miRn104	uaaggaacuguuugaugugguga	23	Bta09488	FRG1-like protein	0.87	0	0.79	0.19	1.54	0.32		15.47	14.58	13.77	12.89	19.27	16.83
Bta-miRn104	uaaggaacuguuugaugugguga	23	Bta09692	Cuticular protein tweedle motif 4	0.87	0	0.79	0.19	1.54	0.32		0.42	0.35	0.39	0.36	0.36	0.48
Bta-miRn104	uaaggaacuguuugaugugguga	23	Bta07846	Tyrosine-protein kinase receptor	0.87	0	0.79	0.19	1.54	0.32		1.99	2.1	2.1	2.45	2.02	2.29
Bta-miRn104	uaaggaacuguuugaugugguga	23	Bta03624	Protein phosphatase 1 regulatory inhibitor subunit	0.87	0	0.79	0.19	1.54	0.32		4.52	4.19	4.09	4.46	3.85	4.47
Bta-miRn104	uaaggaacuguuugaugugguga	23	Bta04425	Hexosaminidase D	0.87	0	0.79	0.19	1.54	0.32		4.45	3.75	3.44	3.51	4.02	4.25
Bta-miRn104	uaaggaacuguuugaugugguga	23	Bta06106	Proline-rich AKT1 substrate 1	0.87	0	0.79	0.19	1.54	0.32		9.95	8.79	8.67	8.59	8.69	9.01
aae-miR-124	uaaggcacgcggugaaugcca	21	Bta14363	Mitogen-activated protein kinase kinase kinase	1127.73	854.87	2058.94	2311.12	2348.04	2505.02		2.58	2.35	2.23	2.2	2.26	2.35
api-miR-8	uaauacugucagguaaugaugu	22	Bta04864	Major facilitator superfamily domain-containing protein 6	4322.82	3419.56	3359.19	3395.76	4498.68	4692.54		2.04	1.97	1.41	1.31	1.64	1.66
Bta-miRn63	uaauuucagagcuuuuggaugg	22	Bta06777	GRIP and coiled-coil domain-containing protein, putative	0.54	0.42	1.07	0.43	0.52	0.52		4.88	4.39	3.71	4.21	4.05	4.27
Bta-miRn63	uaauuucagagcuuuuggaugg	22	Bta04025	Serine/threonine-protein phosphatase 2A regulatory subunit B'' subunit beta	0.54	0.42	1.07	0.43	0.52	0.52		4.13	4.13	3.61	3.73	3.73	3.83
api-miR-998	uagcaccauggaauucagcuua	22	Bta02806	THAP domain-containing protein	131.72	105.96	114.96	114.88	161.11	139.67		0.85	0.51	0.2	0.21	0.54	0.64
api-miR-998	uagcaccauggaauucagcuua	22	Bta09852	Zinc finger protein, putative	131.72	105.96	114.96	114.88	161.11	139.67		11.69	10.69	9.78	10.77	9.1	10.17
api-miR-998	uagcaccauggaauucagcuua	22	Bta06447	CG17321, isoform B	131.72	105.96	114.96	114.88	161.11	139.67		0.9	0.92	0.7	0.7	0.82	1.15
age-miR-29b	uagcaccauuugaaaucagugc	22	Bta05761	Unknown protein	1086.37	799.5	780.26	861.64	1104.53	1025.27		2.34	0.85	1.44	1.18	0.92	0.75
age-miR-29b	uagcaccauuugaaaucagugc	22	Bta03330	Transcription factor COE1, putative	1086.37	799.5	780.26	861.64	1104.53	1025.27		0.43	0.62	0.56	0.64	0.54	0.53
age-miR-29b	uagcaccauuugaaaucagugc	22	Bta10867	Proteasome subunit beta type	1086.37	799.5	780.26	861.64	1104.53	1025.27		52.98	39.27	46.02	45.59	55.45	54.54
Bta-miRn25	uagugaagcagcuugaaac	19	Bta08890	70 kDa heat shock protein	0	0	0	0	0.1	0.16		10.66	7.68	7.36	7.96	9.74	9.08
api-miR-13a	uaucacagccacuuugaugaacu	23	Bta09162	Kelch domain-containing protein 10	2482.03	2028.49	2270.34	2336.07	2953.93	2553.26		2.68	2.45	2.12	2.53	2.31	2.43
api-miR-13a	uaucacagccacuuugaugaacu	23	Bta14899	Unknown protein	2482.03	2028.49	2270.34	2336.07	2953.93	2553.26		2.91	3.83	3.64	3.41	2.85	2.83
api-miR-13a	uaucacagccacuuugaugaacu	23	Bta02766	Biogenesis of lysosome-related organelles complex 1 subunit 3	2482.03	2028.49	2270.34	2336.07	2953.93	2553.26		10.52	9.73	9.85	9.97	11.28	12.26
api-miR-13a	uaucacagccacuuugaugaacu	23	Bta03251	Protein TEX261	2482.03	2028.49	2270.34	2336.07	2953.93	2553.26		3.32	3.32	2.98	2.17	3.53	3.58
api-miR-13a	uaucacagccacuuugaugaacu	23	Bta02340	Ankyrin repeat and FYVE domain-containing protein 1	2482.03	2028.49	2270.34	2336.07	2953.93	2553.26		6.48	6.3	5.4	6.82	5.93	5.76
api-miR-13a	uaucacagccacuuugaugaacu	23	Bta10550	Exonuclease mut-7	2482.03	2028.49	2270.34	2336.07	2953.93	2553.26		2.7	2.55	1.92	2.41	2.35	2.2
api-miR-13a	uaucacagccacuuugaugaacu	23	Bta14942	Unknown protein	2482.03	2028.49	2270.34	2336.07	2953.93	2553.26		1.87	1.49	1.63	2.11	2	1.84
api-miR-13a	uaucacagccacuuugaugaacu	23	Bta13655	Anaphase-promoting complex subunit 1	2482.03	2028.49	2270.34	2336.07	2953.93	2553.26		5.16	4.76	5.05	6.16	5.26	4.67
dme-miR-2a-3p	uaucacagccagcuuugaugag	22	Bta04002	Protein furry	3371	2670.85	3627.73	3941.56	4583.85	4241.31		3.47	3.95	2.7	3.24	3.22	2.92
dme-miR-2a-3p	uaucacagccagcuuugaugag	22	Bta10294	Dolichyl pyrophosphate Glc1Man9GlcNAc2 alpha-1,3-glucosyltransferase	3371	2670.85	3627.73	3941.56	4583.85	4241.31		3.02	3.02	2.91	2.89	2.57	3.43
dme-miR-2a-3p	uaucacagccagcuuugaugag	22	Bta02913	CG32264, isoform E	3371	2670.85	3627.73	3941.56	4583.85	4241.31		4.29	4.62	4.67	5.75	4.06	3.69
dme-miR-2a-3p	uaucacagccagcuuugaugag	22	Bta05315	Helicase SKI2W	3371	2670.85	3627.73	3941.56	4583.85	4241.31		3.94	3.38	2.88	3.43	3.03	3.52
bmo-miR-13b-3p	uaucacagccauuuuugacgugc	23	Bta15593	Protein msta, isoform A	916.09	674.55	431.4	460.68	641.92	619.16		3.82	2.81	2.44	1.8	3.16	2.57
bmo-miR-13b-3p	uaucacagccauuuuugacgugc	23	Bta06730	Extracellular sulfatase SULF-1-like protein	916.09	674.55	431.4	460.68	641.92	619.16		2.6	2.16	1.92	2.14	2.71	2.51
ame-miR-92a	uauugcacuugucccggccuau	22	Bta14015	PDZ domain-containing protein 2	210	184.42	356.27	350.89	311.56	376.73		0.92	0.94	1	0.79	0.66	0.85
ame-miR-92a	uauugcacuugucccggccuau	22	Bta02390	Nuclear receptor subfamily 2 group C member 2	210	184.42	356.27	350.89	311.56	376.73		13.02	12.63	11.53	11.68	12.21	12.12
ame-miR-92a	uauugcacuugucccggccuau	22	Bta02375	PDZ domain-containing protein	210	184.42	356.27	350.89	311.56	376.73		1.61	2.09	2.03	1.33	1.74	1.65
ame-miR-92a	uauugcacuugucccggccuau	22	Bta15188	Gag-pol polyprotein	210	184.42	356.27	350.89	311.56	376.73		2.67	2.61	2.42	2.4	2.98	3.06
dme-miR-137-3p	uauugcuugagaauacacguag	22	Bta00723	Unknown protein	221.26	169.75	189.21	220.86	224.12	185.19		0.85	0.73	0.31	0.89	0.87	0.79
Bta-miRn64	ucaaacgcacaguguggagcuc	22	Bta02690	Mediator of RNA polymerase II transcription subunit 14	0.06	0.14	0.33	0.59	0.96	0.52		15.09	13.11	14.47	15.06	13.88	13.87
Bta-miRn64	ucaaacgcacaguguggagcuc	22	Bta08456	Unknown protein	0.06	0.14	0.33	0.59	0.96	0.52		1.13	1.42	1.3	1.03	1.05	1.18
Bta-miRn64	ucaaacgcacaguguggagcuc	22	Bta12935	Low-density lipoprotein receptor, putative	0.06	0.14	0.33	0.59	0.96	0.52		3.22	3.52	2.85	3.18	3.16	3.31
bmo-miR-307-3p	ucacaaccuccuugagugagc	21	Bta14600	AGAP003573-PA	36	32.3	54.16	59.73	78.86	85.59		47.31	39	44.19	38.84	53.48	44.58
bmo-miR-307-3p	ucacaaccuccuugagugagc	21	Bta11074	Glyoxalase domain-containing protein 4	36	32.3	54.16	59.73	78.86	85.59		27.19	24.36	24.9	27.87	31.17	30.33
Bta-miRn105	ucaccauuucgucggugaguccg	23	Bta09427	Phosphatidylinositol 4-kinase alpha, putative	1.01	1	1.17	0.68	2.28	1.25		2.3	1.91	2.07	2.1	2.1	1.85
Bta-miRn105	ucaccauuucgucggugaguccg	23	Bta01559	Aminopeptidase N, putative	1.01	1	1.17	0.68	2.28	1.25		1.28	0.65	0.92	0.7	1.1	0.91
Bta-miRn105	ucaccauuucgucggugaguccg	23	Bta00768	Unknown protein	1.01	1	1.17	0.68	2.28	1.25		20.9	18.98	26.43	22.28	19.33	22.33
Bta-miRn105	ucaccauuucgucggugaguccg	23	Bta03546	GTP cyclohydrolase	1.01	1	1.17	0.68	2.28	1.25		203.25	175.87	166.65	174.93	210	252.28
Bta-miRn33	ucaccggguagauaucgcucc	21	Bta01736	DnaJ-like protein subfamily C member 16	0.82	0.32	0.59	0.41	1.44	0.69		2.95	3.1	2.78	2.75	2.74	2.53
Bta-miRn65	ucaccggguggauaaucgcugc	22	Bta13684	Dihydropyrimidinase	0.49	0.09	0.93	0.31	1.02	0		10.28	9.05	8.68	9.63	9.16	10.64
Bta-miRn65	ucaccggguggauaaucgcugc	22	Bta09889	Interference hedgehog	0.49	0.09	0.93	0.31	1.02	0		29.27	25.4	28.64	27.33	33.69	29.44
Bta-miRn65	ucaccggguggauaaucgcugc	22	Bta07650	Vacuolar protein sorting-associated protein 13D	0.49	0.09	0.93	0.31	1.02	0		1.5	1.26	1.1	1.03	1.31	0.99
Bta-miRn34	ucaccggguggauaucgcucc	21	Bta09889	Interference hedgehog	0.3	0.17	0.36	0.12	0.28	0.48		29.27	25.4	28.64	27.33	33.69	29.44
Bta-miRn66	ucacuagacuguuuguagcuau	22	Bta02772	63 kDa sperm flagellar membrane protein	5.33	4.18	4.31	5.46	4.24	4.58		0.29	0.22	0.18	0.13	0.2	0.17
Bta-miRn67	ucagaaauuucugagaauuuuu	22	Bta02731	Hemicentin-1	0.72	0.76	0.92	0.75	0.91	0.6		1.81	1.49	1.53	1.22	1.38	1.26
Bta-miRn67	ucagaaauuucugagaauuuuu	22	Bta05532	Metal transporter CNNM2	0.72	0.76	0.92	0.75	0.91	0.6		4.6	5.18	5.05	5.01	3.89	4.81
Bta-miRn68	ucagagcuaucucuacucuuug	22	Bta08132	Ribose-phosphate pyrophosphokinase 1	0.76	0.32	0.36	0	0.14	0.36		96.76	73.63	73.94	84.18	79.58	121.13
Bta-miRn68	ucagagcuaucucuacucuuug	22	Bta14207	Uncharacterized protein	0.76	0.32	0.36	0	0.14	0.36		0	0	0.04	0	0	0
aae-miR-275-3p	ucagguaccugaaguagcgcg	21	Bta02495	Facilitated glucose transporter protein 1	606.02	491.37	696.05	765.69	881.14	794.4		5	5.25	5.56	4.9	5.2	5.96
ame-miR-306	ucagguacugagugacucugag	22	Bta11741	COP9 signalosome complex subunit 3	468.69	383.33	632.04	638.85	693.31	824.18		35.73	23.71	26.27	25.21	35.24	34.83
ame-miR-306	ucagguacugagugacucugag	22	Bta10972	Ribonuclease 3,Drosha	468.69	383.33	632.04	638.85	693.31	824.18		8.23	8.92	7.96	8.72	7.53	7.35
Bta-miRn69	ucagucauccugaccgcccuug	22	Bta14499	Rho guanine nucleotide exchange factor	19.01	15.93	29.63	28.79	32.57	33.08		2.95	2.59	2.13	1.87	1.93	1.64
Bta-miRn69	ucagucauccugaccgcccuug	22	Bta05227	Regulator of G-protein signaling 3	19.01	15.93	29.63	28.79	32.57	33.08		2.62	2.66	2.46	2.59	2.58	2.32
Bta-miRn69	ucagucauccugaccgcccuug	22	Bta13835	Unknown protein	19.01	15.93	29.63	28.79	32.57	33.08		1.95	2.15	2.01	2	1.73	2.27
dme-miR-14-3p	ucagucuuuuucucucuccuau	22	Bta12918	Toll receptor 3	5960.61	4977.32	6445.58	6741.23	6777.09	7013.54		0.06	0.09	0.14	0.23	0.1	0.06
dme-miR-14-3p	ucagucuuuuucucucuccuau	22	Bta14788	Plexin-A4	5960.61	4977.32	6445.58	6741.23	6777.09	7013.54		2.32	2.5	2.31	2.36	2.02	2.2
dme-miR-14-3p	ucagucuuuuucucucuccuau	22	Bta13229	Protein kinase	5960.61	4977.32	6445.58	6741.23	6777.09	7013.54		5.5	5.12	6.56	6.81	4.89	4.46
dme-miR-14-3p	ucagucuuuuucucucuccuau	22	Bta01801	Sodium/nucleoside cotransporter 1	5960.61	4977.32	6445.58	6741.23	6777.09	7013.54		70.06	45.35	60.87	58.9	72.23	42.52
dme-miR-14-3p	ucagucuuuuucucucuccuau	22	Bta09634	Alpha-glucosidase	5960.61	4977.32	6445.58	6741.23	6777.09	7013.54		0.06	0	0	0	0	0
dme-miR-14-3p	ucagucuuuuucucucuccuau	22	Bta10606	CG8516	5960.61	4977.32	6445.58	6741.23	6777.09	7013.54		2.11	2.19	1.89	1.95	1.7	2.1
dme-miR-14-3p	ucagucuuuuucucucuccuau	22	Bta07114	Cathepsin F	5960.61	4977.32	6445.58	6741.23	6777.09	7013.54		57.56	42.46	52.42	45.85	54.95	34.26
dme-miR-14-3p	ucagucuuuuucucucuccuau	22	Bta02100	Serine/threonine-protein phosphatase 1 regulatory subunit 10	5960.61	4977.32	6445.58	6741.23	6777.09	7013.54		9.19	8.59	8.25	9.18	8.62	9.09
ame-miR-2b	ucaucaaagcuggcugugaua	21	Bta01740	Ankyrin repeat domain-containing protein 50	0.15	0	0.12	0	0	0		3.08	3.05	2.67	3.54	3.24	3.38
ame-miR-2b	ucaucaaagcuggcugugaua	21	Bta00935	Monocarboxylate transporter 12	0.15	0	0.12	0	0	0		5.6	5.42	4.19	4.64	5.03	4.71
ame-miR-2b	ucaucaaagcuggcugugaua	21	Bta05288	E3 ubiquitin-protein ligase HECTD1	0.15	0	0.12	0	0	0		23.45	22.66	21.51	23.06	21.38	19.29
ame-miR-2b	ucaucaaagcuggcugugaua	21	Bta11923	Cytochrome P450	0.15	0	0.12	0	0	0		13.48	7.66	16.27	15.02	13.97	9.01
Bta-miRn71	uccacgaucaaauuaagcccac	22	Bta02754	Homeobox protein engrailed-like	25.78	25.81	36.78	37.23	35.65	41.64		0.09	0.05	0.03	0.08	0.05	0.07
Bta-miRn71	uccacgaucaaauuaagcccac	22	Bta10082	Unknown protein	25.78	25.81	36.78	37.23	35.65	41.64		0.81	0.67	0.67	0.64	0.82	0.86
Bta-miRn71	uccacgaucaaauuaagcccac	22	Bta11239	5-hydroxytryptamine receptor 1A	25.78	25.81	36.78	37.23	35.65	41.64		5.77	5.95	5.37	5.3	5.27	5.41
Bta-miRn71	uccacgaucaaauuaagcccac	22	Bta05170	Unknown protein	25.78	25.81	36.78	37.23	35.65	41.64		0.05	0.6	0.33	0.24	0.26	0.2
dme-miR-125-5p	ucccugagacccuaauuuguga	22	Bta11035	Glucose dehydrogenase	3554.11	3342.78	3413.56	3469.01	3977.09	3273.18		0.69	0.73	0.66	0.7	0.88	0.68
dme-miR-125-5p	ucccugagacccuaauuuguga	22	Bta06378	Cytochrome P450	3554.11	3342.78	3413.56	3469.01	3977.09	3273.18		13.46	10.99	10.99	6.83	10.09	8.73
dme-miR-125-5p	ucccugagacccuaauuuguga	22	Bta03547	UNC93-like protein MFSD11	3554.11	3342.78	3413.56	3469.01	3977.09	3273.18		2.38	2.54	2.07	1.68	2.48	3.21
Bta-miRn114	uccguaguguucaaggggcuggccc	25	Bta00109	AAA-ATPase-like domain-containing protein	1.33	1.18	1.48	1.25	2.11	1.16		5.99	5.22	4.93	4.83	4.87	5.25
Bta-miRn114	uccguaguguucaaggggcuggccc	25	Bta12407	Neurofilament triplet H1-like protein	1.33	1.18	1.48	1.25	2.11	1.16		0.26	0.13	0.11	0.18	0.12	0.11
Bta-miRn114	uccguaguguucaaggggcuggccc	25	Bta12407	Neurofilament triplet H1-like protein	1.33	1.18	1.48	1.25	2.11	1.16		0.26	0.13	0.11	0.18	0.12	0.11
Bta-miRn114	uccguaguguucaaggggcuggccc	25	Bta12407	Neurofilament triplet H1-like protein	1.33	1.18	1.48	1.25	2.11	1.16		0.26	0.13	0.11	0.18	0.12	0.11
Bta-miRn114	uccguaguguucaaggggcuggccc	25	Bta12407	Neurofilament triplet H1-like protein	1.33	1.18	1.48	1.25	2.11	1.16		0.26	0.13	0.11	0.18	0.12	0.11
Bta-miRn114	uccguaguguucaaggggcuggccc	25	Bta12407	Neurofilament triplet H1-like protein	1.33	1.18	1.48	1.25	2.11	1.16		0.26	0.13	0.11	0.18	0.12	0.11
Bta-miRn114	uccguaguguucaaggggcuggccc	25	Bta12407	Neurofilament triplet H1-like protein	1.33	1.18	1.48	1.25	2.11	1.16		0.26	0.13	0.11	0.18	0.12	0.11
Bta-miRn114	uccguaguguucaaggggcuggccc	25	Bta12407	Neurofilament triplet H1-like protein	1.33	1.18	1.48	1.25	2.11	1.16		0.26	0.13	0.11	0.18	0.12	0.11
Bta-miRn35	ucggaaauaacgcuggccaaa	21	Bta05951	UDP-glucuronosyltransferase	0.45	0.65	1.14	1.87	0.78	0.44		18.29	12.5	19.74	18.79	17.39	13.57
Bta-miRn72	ucuaaggacaguuacgaaaaug	22	Bta08675	Unknown protein	16.19	12.7	21.32	22.89	18.67	16.86		2.97	2.15	2.55	2.85	2.34	2.2
aae-miR-71-3p	ucucacuaccuugucuuucaug	22	Bta12855	Unknown protein	898.77	739.34	775.63	850.8	917.8	914.01		6.47	8.07	6.88	7.9	8.38	7.95
Bta-miRn106	ucuucacuguguggcauuauucg	23	Bta01802	Methionyl-tRNA formyltransferase	4.77	4.1	5.85	6.99	5.04	5.38		18.38	14.12	13.72	14.92	15.6	13.77
Bta-miRn106	ucuucacuguguggcauuauucg	23	Bta04045	Unknown protein	4.77	4.1	5.85	6.99	5.04	5.38		1.34	1.4	1.35	1.21	1.38	1.26
dme-miR-9c-5p	ucuuugguauucuagcuguagg	22	Bta13898	SWI/SNF-related matrix-associated actin-dependent regulator of chromatin subfamily A member 5	209.59	174.91	194.75	206.35	239.45	205.77		0.21	0.32	0.1	0.16	0.13	0.2
dme-miR-9c-5p	ucuuugguauucuagcuguagg	22	Bta07845	Septin-2	209.59	174.91	194.75	206.35	239.45	205.77		18.59	14.32	14.69	15.04	16.58	15.5
dme-miR-9c-5p	ucuuugguauucuagcuguagg	22	Bta05428	Zinc finger protein	209.59	174.91	194.75	206.35	239.45	205.77		0.27	0.33	0.29	0.26	0.21	0.19
dme-miR-9c-5p	ucuuugguauucuagcuguagg	22	Bta07232	Myosin-Va	209.59	174.91	194.75	206.35	239.45	205.77		12.47	12.04	10.51	11.63	10.1	11.63
xtr-miR-9b-5p	ucuuugguuaccuagcuguau	21	Bta12184	SPARC-related modular calcium-binding protein	232.34	190.41	168.88	193.86	229.61	198.89		4.29	2.84	3.53	2.66	4.08	3.57
bmo-miR-317-3p	ugaacacagcuggugguaucu	21	Bta07946	Terribly reduced optic lobes, isoform AN	3751.18	2839.23	5111.21	5795.47	5719.85	5542.8		6.43	5.49	5.27	5.44	5.33	4.86
bmo-miR-317-3p	ugaacacagcuggugguaucu	21	Bta13580	Histone-lysine N-methyltransferase EHMT1	3751.18	2839.23	5111.21	5795.47	5719.85	5542.8		3.1	3.77	3.15	3	2.49	2.62
bmo-miR-317-3p	ugaacacagcuggugguaucu	21	Bta06975	Transmembrane emp24 domain-containing protein 6	3751.18	2839.23	5111.21	5795.47	5719.85	5542.8		2.28	2.63	1.92	1.84	2.02	2.63
Bta-miRn75	ugacaucaggcugacucacuuu	22	Bta10234	Unknown protein	0.42	0.16	0.49	0.53	0.61	0.08		0.04	0.06	0.06	0.12	0.03	0.09
Bta-miRn75	ugacaucaggcugacucacuuu	22	Bta07652	Acetylcholine receptor subunit alpha-like	0.42	0.16	0.49	0.53	0.61	0.08		2.57	2.7	2.71	2.81	2.6	2.19
Bta-miRn76	ugacccaugauagucucuucca	22	Bta10421	E3 ubiquitin-protein ligase CBL, putative	2.81	2.07	1.92	1.46	3.16	2.36		2.8	3.03	2.59	2.54	2.65	2.62
Bta-miRn76	ugacccaugauagucucuucca	22	Bta06551	E3 ubiquitin-protein ligase parkin	2.81	2.07	1.92	1.46	3.16	2.36		3.42	2.96	2.61	2.69	3	2.88
Bta-miRn77	ugacgccacuuugagaguucua	22	Bta06527	Unknown protein	0.42	0.32	0.5	0.46	0.79	0.28		13.67	12.32	15.48	13.42	12.86	11.84
api-miR-996	ugacuagaguuacacucguca	21	Bta08371	Zinc finger protein, putative	1651.3	959.5	1132.82	1193.34	1402.65	1922.52		1.23	1.15	1.12	0.95	1.18	1.01
api-miR-996	ugacuagaguuacacucguca	21	Bta03447	Cadherin EGF LAG seven-pass G-type receptor 3	1651.3	959.5	1132.82	1193.34	1402.65	1922.52		1.07	1.15	1.01	0.97	0.97	0.89
api-miR-996	ugacuagaguuacacucguca	21	Bta09921	Zinc finger protein 358	1651.3	959.5	1132.82	1193.34	1402.65	1922.52		0.04	0.04	0.01	0.07	0.08	0.05
api-miR-996	ugacuagaguuacacucguca	21	Bta08128	Down syndrome cell adhesion molecule 1, isoform AI	1651.3	959.5	1132.82	1193.34	1402.65	1922.52		0.71	0.73	0.69	0.62	0.55	0.63
Bta-miRn78	ugagagcuccacuuuaaucguc	22	Bta08735	Ras-related protein Rab-10	4.07	2.72	7.49	6.62	5.6	4.94		12.2	12.01	12.13	11.38	11.04	12.04
Bta-miRn78	ugagagcuccacuuuaaucguc	22	Bta11766	Sorting nexin-13	4.07	2.72	7.49	6.62	5.6	4.94		4.78	3.97	3.86	3.99	4.11	4.11
Bta-miRn78	ugagagcuccacuuuaaucguc	22	Bta06527	Unknown protein	4.07	2.72	7.49	6.62	5.6	4.94		13.67	12.32	15.48	13.42	12.86	11.84
Bta-miRn78	ugagagcuccacuuuaaucguc	22	Bta02308	Related to DNA repair protein RAD26	4.07	2.72	7.49	6.62	5.6	4.94		7.18	7.2	6.76	8.23	8.19	7.69
Bta-miRn79	ugagaucaccuccucgugcuca	22	Bta02211	RNA-dependent RNA polymerase-like protein	0.69	0.68	2.39	2.2	2.29	1.57		0.16	0.15	0.12	0.21	0.29	0.08
Bta-miRn79	ugagaucaccuccucgugcuca	22	Bta04498	Intraflagellar transport protein 20 like protein	0.69	0.68	2.39	2.2	2.29	1.57		1.08	0.63	0.91	0.65	1.07	1.09
tca-bantam-3p	ugagaucaucgugaaagcugau	22	Bta12602	120.7 kDa protein in NOF-FB transposable element	6123.1	4679.11	5296.47	5571.43	7657.46	6162.84		0.21	0.16	0.12	0.11	0.17	0.12
tca-bantam-3p	ugagaucaucgugaaagcugau	22	Bta03310	CG14686	6123.1	4679.11	5296.47	5571.43	7657.46	6162.84		5.85	5.43	4.77	4.95	5.33	4.95
tca-bantam-3p	ugagaucaucgugaaagcugau	22	Bta01664	AAA-ATPase-like domain-containing protein	6123.1	4679.11	5296.47	5571.43	7657.46	6162.84		17.67	15.19	15.94	13.87	18.55	14.79
tca-bantam-3p	ugagaucaucgugaaagcugau	22	Bta11361	ATPase, histidine kinase-, DNA gyrase B	6123.1	4679.11	5296.47	5571.43	7657.46	6162.84		0	0	0	0.1	0	0
tca-miR-1175-3p	ugagauucaacuccuccaucu	21	Bta15564	tRNA-modifying protein YgfZ	146.72	109.23	220.59	209.52	245.87	271.56		10.12	9.68	9.06	9.25	10.32	10.06
tca-miR-1175-3p	ugagauucaacuccuccaucu	21	Bta12692	Metalloendopeptidase	146.72	109.23	220.59	209.52	245.87	271.56		20.08	18.59	19.21	20.3	25.08	22.65
tca-let-7-5p	ugagguaguagguuguauagu	21	Bta01822	Beta-catenin	1356.8	1160.66	1412.56	1696.22	1651.49	1430.96		1.91	1.09	1.22	1.2	1.35	1.22
tca-let-7-5p	ugagguaguagguuguauagu	21	Bta15087	Baculoviral IAP repeat-containing protein	1356.8	1160.66	1412.56	1696.22	1651.49	1430.96		5.02	5.44	4.87	5.27	4.73	4.43
Bta-miRn26	ugagguuagguuguauagc	19	Bta15198	Otoferlin	0.27	0.4	0.69	0.8	0.55	0.48		0.68	0.53	0.42	0.41	0.54	0.5
Bta-miRn26	ugagguuagguuguauagc	19	Bta09147	39S ribosomal protein L44, mitochondrial	0.27	0.4	0.69	0.8	0.55	0.48		20.7	16.22	17.46	17.16	19.66	17.95
Bta-miRn26	ugagguuagguuguauagc	19	Bta04843	Nucleoside diphosphate-linked moiety X motif 19, mitochondrial	0.27	0.4	0.69	0.8	0.55	0.48		32.44	24.17	25.74	25.34	31.97	30.5
dme-miR-12-5p	ugaguauuacaucagauauuuga	23	Bta02084	Paramyosin, long form, putative	721.84	605.42	476.44	523.53	584.23	512.96		11.92	12.64	9.48	11.6	9.64	11.46
dme-miR-12-5p	ugaguauuacaucagauauuuga	23	Bta11520	Unknown protein	721.84	605.42	476.44	523.53	584.23	512.96		11.21	10.95	9.41	10.59	11.41	12.9
Bta-miRn80	ugauggacccugauuggagccu	22	Bta03216	Pseudouridine synthase family protein	0.96	0.77	0.48	0.53	0.56	1.28		3.95	4.21	3.63	3.65	3.26	3.96
Bta-miRn80	ugauggacccugauuggagccu	22	Bta09413	Unknown protein	0.96	0.77	0.48	0.53	0.56	1.28		3.08	2.43	3.04	2.81	2.55	2.63
Bta-miRn80	ugauggacccugauuggagccu	22	Bta12596	LIM domain-binding protein 2	0.96	0.77	0.48	0.53	0.56	1.28		1.04	1.28	0.89	0.94	1.43	1.11
Bta-miRn107	ugauggcuguuuaaucaaguguu	23	Bta14064	Ras GTPase-activating-like protein IQGAP1	0.4	0.26	0.62	0.31	0.95	0.96		14.77	13.02	12.35	14.41	13.39	14.66
Bta-miRn107	ugauggcuguuuaaucaaguguu	23	Bta10350	Vascular endothelial growth factor receptor 2	0.4	0.26	0.62	0.31	0.95	0.96		8.71	6.79	6.07	6.93	7.47	7.67
ame-miR-219	ugauuguccaaacgcaauucuug	23	Bta10860	Beta-1,3-galactosyltransferase, putative	130.44	87.1	83.53	83.43	99.01	124.44		0.42	0.48	0.5	0.51	0.5	0.45
Bta-miRn81	ugauuuaaccgccacagcaguu	22	Bta01860	Calreticulin	0.08	0.39	0.37	0.25	0.1	0.12		96.71	90.95	81.87	93.7	94.64	113.97
Bta-miRn82	ugcagucucaguuucaugguac	22	Bta08664	F-box/LRR-repeat protein 6	0.73	0.62	0.67	0.71	0.5	0.28		5.97	5.5	5.35	5.83	4.28	5.09
Bta-miRn82	ugcagucucaguuucaugguac	22	Bta09776	Gamma-tubulin complex component 6	0.73	0.62	0.67	0.71	0.5	0.28		3.49	3.28	3.18	3.57	2.87	2.66
Bta-miRn82	ugcagucucaguuucaugguac	22	Bta02549	Unknown protein	0.73	0.62	0.67	0.71	0.5	0.28		3.84	4.54	3.06	2.88	3.56	3.1
Bta-miRn83	ugccagauucuguguucucaaa	22	Bta07531	Ubiquitin-like protein	0.4	0.22	1.05	0.8	0.32	0.56		4.47	3.86	3.96	3.37	3.8	3.85
Bta-miRn84	ugccccauucugaguccccuug	22	Bta06883	Lipase	4.47	3.89	5.46	5.17	4.13	5.78		36.57	24.2	26.26	27.1	33.77	29.51
Bta-miRn108	ugcucucugucuguggcggucuu	23	Bta00358	Dynamin-1-like protein	27.47	23.75	33.98	33.07	37.03	40.55		21.35	20.57	20.5	21.5	19.36	21.75
dme-miR-1-3p	uggaauguaaagaaguauggag	22	Bta12218	Sulfate anion transporter 1	2872.34	2387.74	2028.63	2532.23	2787.97	1839.74		22.29	26.04	24.1	27.15	23.73	26.15
dme-miR-1-3p	uggaauguaaagaaguauggag	22	Bta10702	Very-long-chain (3R)-3-hydroxyacyl-CoA dehydratase 2	2872.34	2387.74	2028.63	2532.23	2787.97	1839.74		13.87	9.27	8.89	10.85	11.85	12.51
mmu-miR-184-3p	uggacggaaaacugauaagggu	22	Bta06667	Unknown protein	73.98	62.85	91.61	107.9	99.25	77.68		8.22	7.21	10.01	8.49	9.84	7.74
mmu-miR-184-3p	uggacggaaaacugauaagggu	22	Bta01538	Protein polybromo-1	73.98	62.85	91.61	107.9	99.25	77.68		19.44	20.82	22.06	24.53	18.59	17.89
mmu-miR-184-3p	uggacggaaaacugauaagggu	22	Bta03332	Metabotropic glutamate receptor 5	73.98	62.85	91.61	107.9	99.25	77.68		19.47	16.83	20.37	20.15	18.14	18.92
Bta-miRn109	uggagauuuuguucuguuacacu	23	Bta03266	Unknown protein	0.79	0.68	0.93	0.87	0.92	0.32		1.02	1.26	1	0.46	1.03	0.77
Bta-miRn85	uggagguucucaaauucuauuu	22	Bta12886	Endoribonuclease Dicer	4.02	2.23	2.14	2.55	2.51	2.12		7.7	9.2	7.05	8.32	6.5	6.95
aga-miR-34	uggcagugugguuagcugguu	21	Bta04900	Arylsulfatase B	5804.82	4709.2	6211.65	7219.34	7357.49	6173.08		0.7	0.42	0.69	0.71	0.92	0.47
Bta-miRn36	ugggacauccucagacccuug	21	Bta04301	Reverse transcriptase	6.33	5.68	6.01	7.74	9.3	7.27		0.09	0.04	0.04	0	0.1	0.07
Bta-miRn36	ugggacauccucagacccuug	21	Bta03075	Fatty acid synthase	6.33	5.68	6.01	7.74	9.3	7.27		26.34	20.94	19.79	21	22.23	23.17
Bta-miRn36	ugggacauccucagacccuug	21	Bta14410	Reverse transcriptase	6.33	5.68	6.01	7.74	9.3	7.27		0.08	0.17	0.21	0.26	0.06	0.13
Bta-miRn36	ugggacauccucagacccuug	21	Bta04816	Reverse transcriptase	6.33	5.68	6.01	7.74	9.3	7.27		0.56	0.68	0.46	0.43	0.79	0.56
Bta-miRn36	ugggacauccucagacccuug	21	Bta00209	Reverse transcriptase	6.33	5.68	6.01	7.74	9.3	7.27		0	0.07	0.14	0.09	0.03	0.03
Bta-miRn36	ugggacauccucagacccuug	21	Bta13141	Reverse transcriptase	6.33	5.68	6.01	7.74	9.3	7.27		0.05	0.25	0.15	0.25	0.1	0.07
Bta-miRn36	ugggacauccucagacccuug	21	Bta04615	Reverse transcriptase	6.33	5.68	6.01	7.74	9.3	7.27		0.04	0.06	0.05	0.02	0.04	0.08
Bta-miRn36	ugggacauccucagacccuug	21	Bta11869	Reverse transcriptase	6.33	5.68	6.01	7.74	9.3	7.27		0.19	0.27	0.33	0.35	0.19	0.08
Bta-miRn36	ugggacauccucagacccuug	21	Bta02176	Bifunctional protein NCOAT	6.33	5.68	6.01	7.74	9.3	7.27		7.18	6.22	5.49	5.44	6.45	6.77
Bta-miRn36	ugggacauccucagacccuug	21	Bta05187	Homeobox protein ultrabithorax	6.33	5.68	6.01	7.74	9.3	7.27		29.41	51.62	39.2	39.99	50.59	62.04
Bta-miRn86	uguacagauuuucaauuuuacu	22	Bta10750	Stackhouse genomic scaffold, scaffold_529	0.16	0.4	0.39	0.68	0.47	0.56		0	0.13	0.04	0.08	0.27	0.18
Bta-miRn86	uguacagauuuucaauuuuacu	22	Bta12496	Stackhouse genomic scaffold, scaffold_529	0.16	0.4	0.39	0.68	0.47	0.56		0.34	0.11	0	0	0.13	0.28
ame-miR-13a	uguacagcuaucuugaugagg	21	Bta11192	Gamma-interferon-inducible lysosomal thiol reductase	1.79	1.01	0.6	1.18	1.16	1.76		0.27	0.16	0	0.21	0.17	1.08
ame-miR-13a	uguacagcuaucuugaugagg	21	Bta01175	Gamma-interferon-inducible lysosomal thiol reductase, putative	1.79	1.01	0.6	1.18	1.16	1.76		212.7	216.16	202.22	219.95	221.17	252.58
bmo-miR-281-3p	ugucauggaguugcucucuuug	22	Bta00399	Huntingtin-interacting protein, putative	251	184.5	199.29	237.03	229.61	237.96		2.71	2.84	2.5	2.45	2.47	2.25
tca-miR-316-5p	ugucuuuucccgcuuugcugc	21	Bta12622	Nidogen-2	533.77	511.41	1179.18	1137.53	1009.55	954.54		23.97	26.4	26.42	32.63	31.17	33.09
tca-miR-316-5p	ugucuuuucccgcuuugcugc	21	Bta07632	Fatty acid synthase	533.77	511.41	1179.18	1137.53	1009.55	954.54		4.29	3.38	3.23	2.3	3.27	3.36
tca-miR-316-5p	ugucuuuucccgcuuugcugc	21	Bta13103	rRNA N-glycosidase	533.77	511.41	1179.18	1137.53	1009.55	954.54		11.11	13.15	24.93	27.65	9.35	14.13
tca-miR-316-5p	ugucuuuucccgcuuugcugc	21	Bta04947	Alpha-tocopherol transfer protein-like	533.77	511.41	1179.18	1137.53	1009.55	954.54		13.18	10.96	12.73	9.77	9.62	9.46
tca-miR-316-5p	ugucuuuucccgcuuugcugc	21	Bta10770	Transcription initiation factor TFIID subunit 1	533.77	511.41	1179.18	1137.53	1009.55	954.54		3.14	3.41	2.62	3.03	2.9	2.65
tca-miR-316-5p	ugucuuuucccgcuuugcugc	21	Bta15250	Rho GTPase-activating protein	533.77	511.41	1179.18	1137.53	1009.55	954.54		0.87	0.81	0.78	0.55	0.89	0.83
dme-miR-316-5p	ugucuuuucccucuuaguugg	21	Bta08206	CG15601, isoform B	638.5	611.26	958.59	998.38	1043.11	895.03		1.19	1.25	1.39	1.36	1.16	1.25
dme-miR-316-5p	ugucuuuucccucuuaguugg	21	Bta00303	Colorectal mutant cancer protein	638.5	611.26	958.59	998.38	1043.11	895.03		7.37	7.74	7.37	7.9	6.34	7.01
Bta-miRn87	ugugaugucacagugaugucug	22	Bta11786	Uninflatable, isoform C	0.06	0.32	0.18	0.43	0.56	0.08		0.2	0.19	0.21	0.11	0.27	0.18
Bta-miRn87	ugugaugucacagugaugucug	22	Bta12200	Zyg-11-like protein B	0.06	0.32	0.18	0.43	0.56	0.08		15.39	14.97	13.86	16.65	14.18	14.84
Bta-miRn87	ugugaugucacagugaugucug	22	Bta02296	Dehydrogenase/reductase SDR family member 8	0.06	0.32	0.18	0.43	0.56	0.08		2.26	1.81	1.38	1.63	1.8	1.88
Bta-miRn87	ugugaugucacagugaugucug	22	Bta08366	Multiple PDZ domain protein isoform 2	0.06	0.32	0.18	0.43	0.56	0.08		4.84	5.83	4.35	4.12	4.7	5.16
Bta-miRn87	ugugaugucacagugaugucug	22	Bta13653	Niemann-Pick C1-like protein 1	0.06	0.32	0.18	0.43	0.56	0.08		4.73	5.23	4.16	4.17	4.07	4.16
Bta-miRn88	ugugaugugccugugggcuuuu	22	Bta12131	Beta-hexosaminidase	1740.29	1495.48	1876.02	1826.76	2356.16	2420		8.06	5.54	7.45	7.12	8.49	6.85
Bta-miRn88	ugugaugugccugugggcuuuu	22	Bta07821	Zinc finger CCCH domain-containing protein 14	1740.29	1495.48	1876.02	1826.76	2356.16	2420		32.03	32.83	25.94	32.89	28.05	28.31
Bta-miRn89	uguuucggcaccaugucacgaa	22	Bta10816	Activating signal cointegrator 1 complex subunit 3	31.04	23.95	50.89	44.06	43.8	34.14		9.8	10.62	10.36	9.67	10.01	10.4
bta-miRn22	uuacguacucaaacaacacaag	22	Bta01448	Phosphatidylethanolamine-binding protein 1	3.84	3.42	3.97	5.06	4.38	2.77		18.45	16.42	18.2	17.29	21.86	19.56
Bta-miRn90	uucggauccaacuucuagcagu	22	Bta06145	Tyrosine-protein kinase receptor	2.78	2.65	2.47	3.23	2.54	2.73		0.58	0.54	0.52	0.52	0.6	0.37
aga-miR-981	uucguugucgccgaaaacucg	21	Bta06908	Zinc finger MYM-type protein 1	31.48	24.19	39.84	42.18	41.69	40.42		0	0.05	0.05	0	0.02	0.05
Bta-miRn91	uugcuccucgucaagucgaacu	22	Bta01439	Phosphatidylethanolamine-binding protein	1.5	1.17	2.95	2.9	1.89	3.56		14.51	15.63	12.86	12.22	16.56	13.25
Bta-miRn91	uugcuccucgucaagucgaacu	22	Bta01237	Fatty acyl-CoA reductase 1	1.5	1.17	2.95	2.9	1.89	3.56		5.11	3.57	5.14	4.08	3.98	3.26
Bta-miRn91	uugcuccucgucaagucgaacu	22	Bta00759	Ubiquitin protein ligase E3 component n-recognin 7	1.5	1.17	2.95	2.9	1.89	3.56		11.32	10.26	10.06	11.07	11.29	12.15
Bta-miRn91	uugcuccucgucaagucgaacu	22	Bta06524	Phosphatidylethanolamine-binding protein	1.5	1.17	2.95	2.9	1.89	3.56		22.65	19.28	22.34	19.93	25.17	21.45
bta-miRn6	uuggccauccugacaccccuug	22	Bta09855	4-coumarate--CoA ligase 1	1.02	0.95	3.34	2.24	1.6	2		1.06	1.59	1.36	1.8	1.59	1.44
bta-miRn6	uuggccauccugacaccccuug	22	Bta00653	BAG family molecular chaperone regulator 3	1.02	0.95	3.34	2.24	1.6	2		19.66	23.67	23.95	23.93	22.01	23.3
bta-miRn6	uuggccauccugacaccccuug	22	Bta05593	Reverse transcriptase	1.02	0.95	3.34	2.24	1.6	2		0.26	1	0.95	0.56	0.56	0.61
bta-miRn6	uuggccauccugacaccccuug	22	Bta04560	Bardet-Biedl syndrome 7 protein-like protein	1.02	0.95	3.34	2.24	1.6	2		0.29	0.58	0.35	0.36	0.44	0.39
ame-miR-971	uugguguucuaccuuacagugcg	23	Bta04484	Guanine nucleotide-binding protein subunit alpha-like protein	84.61	62.33	69.06	75.09	97.03	87.19		2.6	2.94	2.52	2.79	2.09	2.65
ame-miR-971	uugguguucuaccuuacagugcg	23	Bta00405	Proprotein convertase subtilisin/kexin type 4, furin	84.61	62.33	69.06	75.09	97.03	87.19		2.56	2.01	1.8	1.94	2.11	2.09
Bta-miRn92	uugucuaucaauuucaaagauc	22	Bta05154	Homeobox protein B-H1	4.81	4.05	3.11	2.97	3.22	2.6		1.06	1.21	0.89	0.92	1.04	0.9
Bta-miRn92	uugucuaucaauuucaaagauc	22	Bta02634	Pectin lyase F, putative	4.81	4.05	3.11	2.97	3.22	2.6		0.54	0.43	0.45	0.42	0.48	0.43
Bta-miRn92	uugucuaucaauuucaaagauc	22	Bta11374	CG16798	4.81	4.05	3.11	2.97	3.22	2.6		1.34	1.71	1.27	1.83	1.55	1.4
Bta-miRn92	uugucuaucaauuucaaagauc	22	Bta04512	Endophilin-B1	4.81	4.05	3.11	2.97	3.22	2.6		3.13	3.48	3.24	3.36	3.28	3.1
Bta-miRn92	uugucuaucaauuucaaagauc	22	Bta06594	Glycine receptor subunit alpha-3	4.81	4.05	3.11	2.97	3.22	2.6		0.45	0.26	0.51	0.45	0.65	0.53
Bta-miRn92	uugucuaucaauuucaaagauc	22	Bta12665	Solute carrier family 2, facilitated glucose transporter member 8	4.81	4.05	3.11	2.97	3.22	2.6		1.65	1.69	1.48	1.45	1.99	2.15
Bta-miRn92	uugucuaucaauuucaaagauc	22	Bta08136	Transporter, putative	4.81	4.05	3.11	2.97	3.22	2.6		3.68	3.16	4.1	3.12	4.68	2.66
Bta-miRn92	uugucuaucaauuucaaagauc	22	Bta09865	Cardioactive peptide	4.81	4.05	3.11	2.97	3.22	2.6		4.03	3.27	4.05	3.15	4.61	3.83
Bta-miRn92	uugucuaucaauuucaaagauc	22	Bta08064	Protein CASC3	4.81	4.05	3.11	2.97	3.22	2.6		11.98	12.77	11.03	12.38	11.3	11.35
Bta-miRn92	uugucuaucaauuucaaagauc	22	Bta03651	Longitudinals lacking protein, isoforms A/B/D/L	4.81	4.05	3.11	2.97	3.22	2.6		1.91	1.61	1.73	1.8	1.56	1.8
Bta-miRn92	uugucuaucaauuucaaagauc	22	Bta02018	Conserved uncharacterized protein	4.81	4.05	3.11	2.97	3.22	2.6		1.53	1.43	1.43	1.49	1.42	1.63
Bta-miRn92	uugucuaucaauuucaaagauc	22	Bta08242	Unknown protein	4.81	4.05	3.11	2.97	3.22	2.6		11.71	12.15	16.5	13.8	13.75	11.34
Bta-miRn92	uugucuaucaauuucaaagauc	22	Bta00493	Dystrobrevin	4.81	4.05	3.11	2.97	3.22	2.6		4.88	4.28	4.2	4.49	4.37	4.53
Bta-miRn92	uugucuaucaauuucaaagauc	22	Bta04219	E3 ubiquitin-protein ligase	4.81	4.05	3.11	2.97	3.22	2.6		1.2	0.76	0.95	0.56	0.93	0.74
Bta-miRn92	uugucuaucaauuucaaagauc	22	Bta07490	Ankyrin-repeat containing protein-1	4.81	4.05	3.11	2.97	3.22	2.6		22.29	16.2	12.49	9.12	18.55	13.25
Bta-miRn92	uugucuaucaauuucaaagauc	22	Bta07895	Cuticular protein 127, RR-1 family	4.81	4.05	3.11	2.97	3.22	2.6		0.28	0.26	0.31	0.21	0.34	0.22
Bta-miRn92	uugucuaucaauuucaaagauc	22	Bta07490	Ankyrin-repeat containing protein-1	4.81	4.05	3.11	2.97	3.22	2.6		22.29	16.2	12.49	9.12	18.55	13.25
Bta-miRn92	uugucuaucaauuucaaagauc	22	Bta09263	Solute carrier family 2, facilitated glucose transporter member 8	4.81	4.05	3.11	2.97	3.22	2.6		6.8	6.75	5.5	6.14	6.77	6.8
Bta-miRn92	uugucuaucaauuucaaagauc	22	Bta09285	Ras-related protein Rab-3	4.81	4.05	3.11	2.97	3.22	2.6		1.78	1.54	1.37	1.26	1.42	1.17
Bta-miRn92	uugucuaucaauuucaaagauc	22	Bta03862	Unknown protein	4.81	4.05	3.11	2.97	3.22	2.6		4.18	3.82	5.04	4.21	5.24	4.22
Bta-miRn92	uugucuaucaauuucaaagauc	22	Bta07168	Palmitoyltransferase	4.81	4.05	3.11	2.97	3.22	2.6		2.63	2.36	2.73	2.44	2.46	2.31
Bta-miRn92	uugucuaucaauuucaaagauc	22	Bta12665	Solute carrier family 2, facilitated glucose transporter member 8	4.81	4.05	3.11	2.97	3.22	2.6		1.65	1.69	1.48	1.45	1.99	2.15
Bta-miRn92	uugucuaucaauuucaaagauc	22	Bta04485	Pyrimidine-specific ribonucleoside hydrolase rihA	4.81	4.05	3.11	2.97	3.22	2.6		0.57	0.45	0.63	0.51	0.67	0.69
Bta-miRn92	uugucuaucaauuucaaagauc	22	Bta13045	Facilitated glucose transporter protein 1	4.81	4.05	3.11	2.97	3.22	2.6		0.79	0.63	0.4	0.43	0.46	0.39
Bta-miRn92	uugucuaucaauuucaaagauc	22	Bta05777	Mediator of RNA polymerase II transcription subunit 20	4.81	4.05	3.11	2.97	3.22	2.6		5.35	5.07	5.03	5.42	4.56	5.03
Bta-miRn92	uugucuaucaauuucaaagauc	22	Bta02075	Unknown protein	4.81	4.05	3.11	2.97	3.22	2.6		3.77	4.4	4.27	5.13	3.78	3.93
Bta-miRn92	uugucuaucaauuucaaagauc	22	Bta08306	Sodium-bile acid cotransporter	4.81	4.05	3.11	2.97	3.22	2.6		3.79	3.4	3.27	3	2.86	3.25
Bta-miRn92	uugucuaucaauuucaaagauc	22	Bta03547	UNC93-like protein MFSD11	4.81	4.05	3.11	2.97	3.22	2.6		2.38	2.54	2.07	1.68	2.48	3.21
Bta-miRn92	uugucuaucaauuucaaagauc	22	Bta07525	Sterile alpha motif domain-containing protein 5	4.81	4.05	3.11	2.97	3.22	2.6		3.82	4.21	4.05	4.55	3.77	3.9
Bta-miRn92	uugucuaucaauuucaaagauc	22	Bta00235	Unknown protein	4.81	4.05	3.11	2.97	3.22	2.6		1.54	1.8	1.41	1.38	1.76	1.59
Bta-miRn92	uugucuaucaauuucaaagauc	22	Bta07908	Inhibitor of growth protein	4.81	4.05	3.11	2.97	3.22	2.6		8.97	7.73	6.96	6.75	7.19	6.72
Bta-miRn92	uugucuaucaauuucaaagauc	22	Bta03673	Longitudinals lacking protein, isoforms F/I/K/T	4.81	4.05	3.11	2.97	3.22	2.6		1.7	2.36	1.9	2.6	1.81	1.99
Bta-miRn92	uugucuaucaauuucaaagauc	22	Bta14790	PWWP domain-containing protein 2A	4.81	4.05	3.11	2.97	3.22	2.6		2.82	3.41	2.74	2.32	2.62	2.9
Bta-miRn92	uugucuaucaauuucaaagauc	22	Bta12390	MOB kinase activator-like 3	4.81	4.05	3.11	2.97	3.22	2.6		4.66	4.8	4.5	4.68	4.56	4.9
Bta-miRn92	uugucuaucaauuucaaagauc	22	Bta09921	Zinc finger protein 358	4.81	4.05	3.11	2.97	3.22	2.6		0.04	0.04	0.01	0.07	0.08	0.05
Bta-miRn92	uugucuaucaauuucaaagauc	22	Bta14037	GDP-L-fucose synthase	4.81	4.05	3.11	2.97	3.22	2.6		3.83	3.64	3.48	3.4	3.22	3.66
Bta-miRn92	uugucuaucaauuucaaagauc	22	Bta07199	Unknown protein	4.81	4.05	3.11	2.97	3.22	2.6		1.98	1.97	1.87	2.08	1.73	1.86
Bta-miRn92	uugucuaucaauuucaaagauc	22	Bta04776	Cathepsin B	4.81	4.05	3.11	2.97	3.22	2.6		2.75	1.69	2.42	2.16	2.34	1.47
Bta-miRn92	uugucuaucaauuucaaagauc	22	Bta15818	Zinc finger protein 91	4.81	4.05	3.11	2.97	3.22	2.6		1.58	1.15	1.85	2.27	1.84	1.92
Bta-miRn92	uugucuaucaauuucaaagauc	22	Bta13103	rRNA N-glycosidase	4.81	4.05	3.11	2.97	3.22	2.6		11.11	13.15	24.93	27.65	9.35	14.13
Bta-miRn92	uugucuaucaauuucaaagauc	22	Bta09951	Magnesium-dependent phosphatase 1	4.81	4.05	3.11	2.97	3.22	2.6		18.55	18.55	17.56	17.34	21.79	17.88
Bta-miRn92	uugucuaucaauuucaaagauc	22	Bta07893	Potassium channel subfamily K member 13	4.81	4.05	3.11	2.97	3.22	2.6		0.33	0.51	0.39	0.52	0.55	0.25
Bta-miRn92	uugucuaucaauuucaaagauc	22	Bta01621	Unknown protein	4.81	4.05	3.11	2.97	3.22	2.6		6.55	5.41	5.89	5.2	6.14	6.26
Bta-miRn92	uugucuaucaauuucaaagauc	22	Bta14716	UV-sensitive opsin	4.81	4.05	3.11	2.97	3.22	2.6		0.39	0.36	0.45	0.36	0.44	0.51
Bta-miRn92	uugucuaucaauuucaaagauc	22	Bta01806	Monocarboxylate transporter 8	4.81	4.05	3.11	2.97	3.22	2.6		2.31	2.71	2.27	2.15	2.29	2.32
Bta-miRn92	uugucuaucaauuucaaagauc	22	Bta02202	Peroxidase	4.81	4.05	3.11	2.97	3.22	2.6		13.08	14.68	15.04	17.57	16.95	16.63
Bta-miRn92	uugucuaucaauuucaaagauc	22	Bta02727	PGC-1 and ERR-induced regulator in muscle protein 1	4.81	4.05	3.11	2.97	3.22	2.6		0.52	0.55	0.5	0.45	0.67	0.53
Bta-miRn92	uugucuaucaauuucaaagauc	22	Bta06504	5-HT receptor 7a	4.81	4.05	3.11	2.97	3.22	2.6		0.47	0.45	0.3	0.46	0.39	0.47
Bta-miRn92	uugucuaucaauuucaaagauc	22	Bta05662	HXXXD-type acyl-transferase family protein	4.81	4.05	3.11	2.97	3.22	2.6		1.91	1.14	2.7	2.23	1.69	0.84
Bta-miRn92	uugucuaucaauuucaaagauc	22	Bta02284	Facilitated glucose transporter protein 1	4.81	4.05	3.11	2.97	3.22	2.6		1.51	1.96	2.6	2.88	2.21	1.85
Bta-miRn92	uugucuaucaauuucaaagauc	22	Bta09155	Protein farnesyltransferase/geranylgeranyltransferase type-1 subunit alpha	4.81	4.05	3.11	2.97	3.22	2.6		20.27	19.04	16.79	19.23	21.82	23.5
Bta-miRn92	uugucuaucaauuucaaagauc	22	Bta13104	LIM homeobox 6	4.81	4.05	3.11	2.97	3.22	2.6		0.41	0.37	0.46	0.42	0.4	0.4
Bta-miRn92	uugucuaucaauuucaaagauc	22	Bta00381	Unknown protein	4.81	4.05	3.11	2.97	3.22	2.6		4.23	2.54	3.31	3.59	3.96	4.2
Bta-miRn92	uugucuaucaauuucaaagauc	22	Bta10563	Gamma-aminobutyric acid receptor subunit beta-4	4.81	4.05	3.11	2.97	3.22	2.6		1.87	1.57	1.57	1.4	1.57	1.46
Bta-miRn92	uugucuaucaauuucaaagauc	22	Bta11323	ACYPI007898 protein	4.81	4.05	3.11	2.97	3.22	2.6		5.51	5.02	5.11	4.59	5.56	4.95
Bta-miRn92	uugucuaucaauuucaaagauc	22	Bta12383	Leucine-rich repeat-containing protein 70	4.81	4.05	3.11	2.97	3.22	2.6		0.74	0.72	0.91	0.79	0.92	0.71
Bta-miRn92	uugucuaucaauuucaaagauc	22	Bta01520	Nuclear receptor	4.81	4.05	3.11	2.97	3.22	2.6		3.51	3.77	4.13	3.51	3.76	3.68
Bta-miRn92	uugucuaucaauuucaaagauc	22	Bta09773	Protein FAM135A	4.81	4.05	3.11	2.97	3.22	2.6		1.91	1.98	1.14	1.33	1.76	1.48
Bta-miRn92	uugucuaucaauuucaaagauc	22	Bta09548	Cuticle protein	4.81	4.05	3.11	2.97	3.22	2.6		0	0	0	0	0.02	0
Bta-miRn92	uugucuaucaauuucaaagauc	22	Bta13042	Solute carrier family 2, facilitated glucose transporter member 8	4.81	4.05	3.11	2.97	3.22	2.6		2.46	1.6	2.5	2.39	1.88	2.33
Bta-miRn92	uugucuaucaauuucaaagauc	22	Bta02242	Beta-1,4-mannosyltransferase egh	4.81	4.05	3.11	2.97	3.22	2.6		2.36	3.01	3.15	3.27	2.51	2.48
Bta-miRn92	uugucuaucaauuucaaagauc	22	Bta01477	3-ketoacyl-CoA thiolase	4.81	4.05	3.11	2.97	3.22	2.6		34.05	34.1	36.18	25.62	36.96	26.63
Bta-miRn92	uugucuaucaauuucaaagauc	22	Bta05805	Unknown protein	4.81	4.05	3.11	2.97	3.22	2.6		8.26	7.17	9.7	8.85	7.49	7.48
Bta-miRn93	uuguuaaagggcgagagagagu	22	Bta09366	Zinc finger protein 250	8.4	7.36	16.11	20.08	15.32	13.51		1.19	1.33	1.47	1.24	1.13	1.26
Bta-miRn94	uuugguaaaagauagccgguag	22	Bta13104	LIM homeobox 6	127.85	110.84	135.29	136.72	145.31	142.35		0.41	0.37	0.46	0.42	0.4	0.4
Bta-miRn94	uuugguaaaagauagccgguag	22	Bta01592	Transporter, putative	127.85	110.84	135.29	136.72	145.31	142.35		11.86	9.73	12.28	11.15	13.76	9.34
ame-miR-375	uuuguucguucggcucgaguua	22	Bta10318	B-box type zinc finger protein ncl-1, putative	53.23	48.95	67.85	76.39	70.58	65.84		8.99	10.53	11.13	13.67	8.99	9.48
ame-miR-375	uuuguucguucggcucgaguua	22	Bta03913	N-acetyllactosaminide beta-1,3-N-acetylglucosaminyltransferase	53.23	48.95	67.85	76.39	70.58	65.84		0.65	0.8	0.56	0.58	0.54	0.58
ame-miR-375	uuuguucguucggcucgaguua	22	Bta08979	Threonine aspartase	53.23	48.95	67.85	76.39	70.58	65.84		6.61	6.7	5.55	5.15	5.83	6.51
ame-miR-375	uuuguucguucggcucgaguua	22	Bta06311	Unknown protein	53.23	48.95	67.85	76.39	70.58	65.84		0.84	0.93	1.01	0.86	0.79	1
ame-miR-375	uuuguucguucggcucgaguua	22	Bta02621	Zinc finger protein, putative	53.23	48.95	67.85	76.39	70.58	65.84		1	1.53	1.44	1.66	1.04	0.96
Bta-miRn95	uuuuaugccuugaaguaacaau	22	Bta09702	Ankyrin-3	0.97	0.72	0.76	0.44	0.18	0.2		7.38	4.82	7.65	8.61	6.56	5.97

## Sheet: S7
Supplementary Table S7: Conserved miRNAs identified from this study with RPM >10
miRBase match	Sequence	Length	Target	Annotation	RPM
					24 h		48 h		72 h
					Uninfected	TYLCV	Uninfected	TYLCV	Uninfected	TYLCV
tca-bantam-3p	ugagaucaucgugaaagcugau	22	Bta03310	CG14686	6123.1	4679.11	5296.47	5571.43	7657.46	6162.84
dme-miR-14-3p	ucagucuuuuucucucuccuau	22	Bta01801	Sodium/nucleoside cotransporter 1	5960.61	4977.32	6445.58	6741.23	6777.09	7013.54
aga-miR-34	uggcagugugguuagcugguu	21	Bta04900	Arylsulfatase B	5804.82	4709.2	6211.65	7219.34	7357.49	6173.08
api-miR-8	uaauacugucagguaaugaugu	22	Bta04864	Major facilitator superfamily domain-containing protein 6	4322.82	3419.56	3359.19	3395.76	4498.68	4692.54
bmo-miR-317-3p	ugaacacagcuggugguaucu	21	Bta07946	Terribly reduced optic lobes, isoform AN	3751.18	2839.23	5111.21	5795.47	5719.85	5542.8
dme-miR-125-5p	ucccugagacccuaauuuguga	22	Bta06378	Cytochrome P450	3554.11	3342.78	3413.56	3469.01	3977.09	3273.18
dme-miR-2a-3p	uaucacagccagcuuugaugag	22	Bta05315	Helicase SKI2W	3371	2670.85	3627.73	3941.56	4583.85	4241.31
dme-miR-1-3p	uggaauguaaagaaguauggag	22	Bta10702	Very-long-chain (3R)-3-hydroxyacyl-CoA dehydratase 2	2872.34	2387.74	2028.63	2532.23	2787.97	1839.74
ame-miR-750	ccagaucuaacucuuccagcucu	23	Bta04931	Natriuretic peptide receptor C/guanylate cyclase C (Atrionatriuretic peptide receptor C)	2726.73	2259.55	3018.35	3071.85	3268.5	3226.61
api-miR-13a	uaucacagccacuuugaugaacu	23	Bta02766	Biogenesis of lysosome-related organelles complex 1 subunit 3	2482.03	2028.49	2270.34	2336.07	2953.93	2553.26
api-miR-996	ugacuagaguuacacucguca	21	Bta08371	Zinc finger protein, putative	1651.3	959.496	1132.82	1193.34	1402.65	1922.52
ame-miR-87	gugagcaacguaucaggugucu	22	Bta02446	Unknown protein	1582.72	1193.51	1486.57	1764.66	2074.82	1631.47
tca-let-7-5p	ugagguaguagguuguauagu	21	Bta15087	Baculoviral IAP repeat-containing protein	1356.8	1160.66	1412.56	1696.22	1651.49	1430.96
ame-miR-87	gugagcaaaguuucaggugugu	22	Bta00968	Torso-like protein	1237.02	966.166	1073.95	1208.34	1478.42	1079.67
aae-miR-124	uaaggcacgcggugaaugcca	21	Bta14363	Mitogen-activated protein kinase kinase kinase	1127.73	854.868	2058.94	2311.12	2348.04	2505.02
age-miR-29b	uagcaccauuugaaaucagugc	22	Bta05761	Unknown protein	1086.37	799.495	780.258	861.64	1104.53	1025.27
bmo-miR-13b-3p	uaucacagccauuuuugacgugc	23	Bta06730	Extracellular sulfatase SULF-1-like protein	916.087	674.552	431.4	460.684	641.918	619.156
aae-miR-71-3p	ucucacuaccuugucuuucaug	22	Bta12855	Unknown protein	898.766	739.337	775.628	850.801	917.796	914.008
dme-miR-12-5p	ugaguauuacaucagauauuuga	23	Bta11520	Unknown protein	721.839	605.421	476.442	523.528	584.232	512.959
aae-miR-275-3p	ucagguaccugaaguagcgcg	21	Bta02495	Facilitated glucose transporter protein 1	606.022	491.37	696.048	765.694	881.142	794.399
tca-miR-316-5p	ugucuuuucccgcuuugcugc	21	Bta10770	Transcription initiation factor TFIID subunit 1	533.767	511.41	1179.18	1137.53	1009.55	954.544
ame-miR-306	ucagguacugagugacucugag	22	Bta11741	COP9 signalosome complex subunit 3	468.693	383.333	632.04	638.853	693.309	824.178
bmo-miR-2765	ugguaacuccacaccaccguugg	23	Bta02486	Solute carrier family 22 member 21	442.824	409.117	482.799	459.241	562.332	533.121
api-miR-263b	cuuggcacuggaagaauucacaga	24	Bta04757	Unknown protein	385.538	345.361	354.279	408.151	387.212	347.425
api-miR-252b	cuaaguaguagcgccgaagguga	23	Bta01176	Unknown protein	342.161	280.239	403.108	420.646	436.472	389.494
bmo-miR-281-3p	ugucauggaguugcucucuuug	22	Bta00399	Huntingtin-interacting protein, putative	251.003	184.505	199.292	237.033	229.609	237.962
xtr-miR-9b-5p	ucuuugguuaccuagcuguau	21	Bta12184	SPARC-related modular calcium-binding protein	232.344	190.407	168.882	193.857	229.614	198.887
dme-miR-137-3p	uauugcuugagaauacacguag	22	Bta00723	Unknown protein	221.26	169.747	189.212	220.859	224.125	185.191
aae-miR-263a-5p	aauggcacuagaagaauucacg	22	Bta14809	Cell surface glycoprotein 1	220.333	190.108	198.946	222.132	251.974	223.799
ame-miR-92a	uauugcacuugucccggccuau	22	Bta02375	PDZ domain-containing protein	210.001	184.423	356.273	350.894	311.559	376.732
dme-miR-9c-5p	ucuuugguauucuagcuguagg	22	Bta05428	Zinc finger protein	209.587	174.912	194.755	206.346	239.448	205.77
bmo-miR-993a-5p	gaagcucgucucuacagguaucu	23	Bta06985	Nose resistant to fluoxetine protein 6	202.038	160.172	226.205	228.788	197.359	147.032
dme-miR-252-5p	cuaaguacuccgugccgcagga	22	Bta13085	Unknown protein	184.754	143.774	206.221	228.714	244.518	243.169
tca-miR-1000-5p	auauuguccugucacagcagu	21	Bta03872	Kinesin-like protein	156.772	115.303	124.995	155.682	156.467	140.425
tca-miR-1175-3p	ugagauucaacuccuccaucu	21	Bta15564	tRNA-modifying protein YgfZ	146.722	109.229	220.594	209.517	245.865	271.562
lgi-miR-31	aggcaagauguuggcauagcu	21	Bta11016	2-oxoglutarate and iron-dependent oxygenase domain-containing protein 3	132.081	111.479	142.648	166.851	168.637	147.522
api-miR-998	uagcaccauggaauucagcuua	22	Bta06447	CG17321, isoform B	131.716	105.96	114.964	114.88	161.114	139.674
ame-miR-219	ugauuguccaaacgcaauucuug	23	Bta10860	Beta-1,3-galactosyltransferase, putative	130.44	87.0985	83.5285	83.4291	99.0057	124.443
dme-miR-92b-3p	aauugcacuagucccggccug	21	Bta02390	Nuclear receptor subfamily 2 group C member 2	126.691	101.887	239.698	244.483	217.048	273.811
dme-miR-965-3p	uaagcguauagcuuuuccccuu	22	Bta11342	Acetylcholine receptor subunit alpha-like 2	100.024	107.841	155.629	149.293	196.185	232.896
bmo-miR-10-3p	caaauucgguucuagagagguuu	23	Bta12752	Lipopolysaccharide-responsive and beige-like anchor protein	99.0712	87.4027	92.2431	103.638	101.323	83.278
ame-miR-971	uugguguucuaccuuacagugcg	23	Bta04484	Guanine nucleotide-binding protein subunit alpha-like protein	84.6122	62.3309	69.0618	75.0925	97.0269	87.1869
mmu-miR-184-3p	uggacggaaaacugauaagggu	22	Bta06667	Unknown protein	73.9779	62.8527	91.6058	107.901	99.2487	77.6849
ame-miR-375	uuuguucguucggcucgaguua	22	Bta06311	Unknown protein	53.2251	48.9469	67.8482	76.3925	70.5753	65.8358
ame-miR-9b	auaaagcuggauuaccaaagcg	22	Bta05625	Ankyrin repeat protein	38.8114	29.0751	28.4278	34.8563	43.7712	39.8567
bmo-miR-307-3p	ucacaaccuccuugagugagc	21	Bta14600	AGAP003573-PA	35.9967	32.3014	54.1553	59.7288	78.8586	85.592
aga-miR-981	uucguugucgccgaaaacucg	21	Bta06908	Zinc finger MYM-type protein 1	31.476	24.1921	39.8442	42.1751	41.6869	40.4229
dme-miR-14-3p	ucagucuuuuucucuuccuuu	21	Bta12918	Toll receptor 3	6.41782	4.8594	6.92454	11.6444	7.13472	8.25879

## Sheet: S8
Supplementary Table S8: Fold change values for all 160 miRNAs and their predicted target genes in whiteflies fed on TYLCV-infected tomato
					miRNA expression						fold change				Target gene expression						fold change
miRNA	miRNA_Sequence	Length	Target	Annotation	Avg_RPM_24HH	Avg_RPM_24HV	Avg_48HH	Avg_RPM_48HV	Avg_RPM_72HH	Avg_RPM_72HV	24 h	48 h	72 h		Avg_RPKM_24HH	Avg_RPKM_24HV	Avg_RPKM_48HH	Avg_RPKM_48HV	Avg_RPKM_72HH	Avg_RPKM_72HV	24 h	48 h	72 h
Bta-miRn37	aaaaaaaucacggagaaacaac	22	Bta15749	AAA-ATPase-like domain-containing protein	3.21	3.88	6.53	8.8	7.87	5.06	1.20872	1.34763	-1.55534		3.34	2.3	1.82	2.32	2.28	2.84	-1.45217	1.27473	1.24561
Bta-miRn38	aaaggcacucacaucuucauuc	22	Bta11141	WD repeat-containing protein 5	33.76	27.06	29.53	30.37	38.99	37.57	-1.2476	1.02845	-1.0378		5.46	5.37	4.8	5.26	5.39	5.1	-1.01676	1.09583	-1.05686
Bta-miRn39	aaaguugccuacagagcaaggg	22	Bta09353	Peptidyl-glycine alpha-amidating monooxygenase 1, putative	0.24	0.16	0.12	0.63	0.41	0.32	-1.5	5.25	-1.28125		8.6	8.72	7.81	8.11	7.25	7.59	1.01395	1.03841	1.0469
Bta-miRn40	aaauaucagcuagaugccugag	22	Bta08249	Thioredoxin M	6.13	2.95	6.09	4.81	5.77	7.01	-2.07797	-1.26611	1.2149		2.07	2.12	1.9	1.78	1.89	1.98	1.02415	-1.06742	1.04762
api-miR-929	aaauugacucuaguagggagu	21	No Target Found	No Target Found	118.97	87.97	102.91	112.42	131.17	129.87	-1.35239	1.09241	-1.01001		NA	NA	NA	NA	NA	NA	-	-	-
ame-miR-100	aacccguagauccgaacuugug	22	No Target Found	No Target Found	1513.12	1200.04	1602.55	1779.8	1856.53	1738.56	-1.26089	1.1106	-1.06786		NA	NA	NA	NA	NA	NA	-	-	-
Bta-miRn41	aacccucuacuuccuugcauag	22	Bta04420	Unknown protein	0.54	0.72	0.22	0.74	0.85	1.16	1.33333	3.36364	1.36471		1.37	1.32	0.98	1.15	1.17	1.02	-1.03788	1.17347	-1.14706
Bta-miRn42	aacggcagguugaaccacucga	22	Bta10631	Histone demethylase 4B, isoform B	1.11	0.45	0.95	1.02	0.93	1.95	-2.46667	1.07368	2.09677		0.36	0.16	0.29	0.52	0.38	0.28	-2.25	1.7931	-1.35714
Bta-miRn28	aagcguuguuuugccaucguu	21	Bta15818	Zinc finger protein 91	0.06	0.14	0.46	0.09	0.37	0.4	2.33333	-5.11111	1.08108		1.58	1.15	1.85	2.27	1.84	1.92	-1.37391	1.22703	1.04348
Bta-miRn43	aaucaccuuuaaaccgugcauu	22	Bta01086	AGAP000696-PC-like protein	0.13	0.16	0.43	0.09	0.09	0.16	1.23077	-4.77778	1.77778		0.17	0.14	0.05	0.05	0.09	0.14	-1.21429	1	1.55556
aae-miR-263a-5p	aauggcacuagaagaauucacg	22	Bta14809	Cell surface glycoprotein 1	220.33	190.11	198.95	222.13	251.97	223.8	-1.15896	1.11651	-1.12587		1.72	2.05	1.92	2.35	1.54	1.79	1.19186	1.22396	1.16234
dme-miR-92b-3p	aauugcacuagucccggccug	21	Bta02390	Nuclear receptor subfamily 2 group C member 2	126.69	101.89	239.7	244.48	217.05	273.81	-1.2434	1.01994	1.26151		13.02	12.63	11.53	11.68	12.21	12.12	-1.03088	1.01301	-1.00743
rno-miR-338-3p	acaaaaucaaagauacuugacu	22	Bta00852	TBC1 domain family member 7	244.73	206.89	156.72	171.78	174.06	186.96	-1.1829	1.09609	1.07411		12.39	9.48	10.15	9.49	12.33	11.32	-1.30696	-1.06955	-1.08922
Bta-miRn29	acaggacauuucaugggauuu	21	Bta00892	Tetratricopeptide repeat protein 28	0.33	0.38	0.21	0	0.56	0.4	1.15152	-21	-1.4		2.93	2.78	2.19	2.54	2.97	2.32	-1.05396	1.15982	-1.28017
Bta-miRn96	accagcaaaugagaggcugcugc	23	Bta11585	THO complex subunit 7-like protein	0.8	0.49	0.99	1.07	0.4	0.2	-1.63265	1.08081	-2		5.45	5.92	4.94	4.55	5.56	5.29	1.08624	-1.08571	-1.05104
api-miR-iab-4	acguauacuaaauguauccuga	22	No Target Found	No Target Found	309.93	243.28	229.32	241.62	345.83	529.29	-1.27396	1.05364	1.53049		NA	NA	NA	NA	NA	NA	-	-	-
Bta-miRn44	acucacaagcggagaugguuuu	22	Bta06871	Serologically defined colon cancer antigen 3	0.61	0.3	0.45	0.72	0.42	0.48	-2.03333	1.6	1.14286		5.33	6.15	5.74	5.81	5.27	5.07	1.15385	1.0122	-1.03945
Bta-miRn45	acugccguggcgguuaacucag	22	Bta12672	Unknown protein	0	0.49	0.81	0.19	0.09	0.28	49	-4.26316	3.11111		0.06	0.05	0.16	0.13	0.05	0.15	-1.2	-1.23077	3
Bta-miRn46	acuuugguaaaaacagcugugg	22	Bta01709	Protein tyrosine kinase	239.23	207.05	213.08	203.93	317.72	255.04	-1.15542	-1.04487	-1.24577		2.23	2.41	2.44	2.65	1.81	2.11	1.08072	1.08607	1.16575
Bta-miRn47	acuuugguaggaaaagcuguua	22	Bta02742	Major facilitator superfamily domain-containing protein 6	229.43	239.31	221.58	203.24	286.14	244.43	1.04306	-1.09024	-1.17064		3.31	3.38	3.08	3.18	3.22	3.46	1.02115	1.03247	1.07453
Bta-miRn48	acuuugguuggaaaagcugucc	22	Bta07633	Fatty acid synthase, putative	216.31	191.79	184.96	188.4	232.72	201.26	-1.12785	1.0186	-1.15632		0	0	0.06	0.21	0.05	0.11	0	3.5	2.2
Bta-miRn49	agacaaaccuguucuccucauc	22	Bta04694	Alpha-1,3-mannosyl-glycoprotein 4-beta-N-acetylglucosaminyltransferase B	0.07	0.34	0	0.09	0.24	0.08	4.85714	9	-3		2.02	2.02	1.58	1.88	1.53	1.69	1	1.18987	1.10458
tca-miR-190-5p	agauauguuugauauucuuggu	22	No Target Found	No Target Found	485.07	384.8	296.79	337.87	354.84	305.1	-1.26058	1.13841	-1.16303		NA	NA	NA	NA	NA	NA	-	-	-
lgi-miR-31	aggcaagauguuggcauagcu	21	Bta11016	2-oxoglutarate and iron-dependent oxygenase domain-containing protein 3	132.08	111.48	142.65	166.85	168.64	147.52	-1.18479	1.16965	-1.14317		4.36	2.09	2.52	2.9	4.03	3.3	-2.08612	1.15079	-1.22121
Bta-miRn97	agggaagcucccaaauucgguuu	23	Bta09912	Myotubularin-related protein 2	4.92	4.51	4.67	4.68	6.84	5.34	-1.09091	1.00214	-1.2809		3.22	3.39	3.08	2.86	2.93	3.08	1.0528	-1.07692	1.05119
Bta-miRn50	agggaagucagagaugaccgag	22	Bta00047	Type II inositol-1,4,5-trisphosphate 5-phosphatase	0.93	0.68	1.94	1.83	1.37	1.45	-1.36765	-1.06011	1.05839		1.8	1.5	1.63	1.73	1.66	1.47	-1.2	1.06135	-1.12925
Bta-miRn98	agguccuccaguuccgccgcugg	23	Bta03115	Unknown protein	0	0.08	0	0.31	0.23	0.32	8	31	1.3913		0.35	0.33	0.21	0.38	0.39	0.08	-1.06061	1.80952	-4.875
ame-miR-9b	auaaagcuggauuaccaaagcg	22	Bta05625	Ankyrin repeat protein	38.81	29.08	28.43	34.86	43.77	39.86	-1.33459	1.22617	-1.09809		0.36	0.31	0.26	0.23	0.31	0.27	-1.16129	-1.13043	-1.14815
tca-miR-1000-5p	auauuguccugucacagcagu	21	Bta03872	Kinesin-like protein	156.77	115.3	125	155.68	156.47	140.42	-1.35967	1.24544	-1.1143		10.12	9.64	9.21	10.33	9.14	8.21	-1.04979	1.12161	-1.11328
Bta-miRn51	aucaugcauuuguacugcuuga	22	Bta03309	Estrogen receptor-like protein	4.36	2.25	1.45	2.04	3.18	3.17	-1.93778	1.4069	-1.00315		4.62	4.23	4.79	4.02	4.3	4.18	-1.0922	-1.19154	-1.02871
Bta-miRn52	aucccaugaaauguccugugga	22	Bta06972	Rho GTPase-activating protein 21	0.14	0.18	0.24	0.12	0.14	0.2	1.28571	-2	1.42857		2.42	2.39	2.04	1.84	2.21	2.13	-1.01255	-1.1087	-1.03756
Bta-miRn30	augguauuggagcuccuccau	21	Bta03907	Filamin-A	0.24	0.15	0	0.46	0.45	0.16	-1.6	46	-2.8125		2.23	1.65	1.23	0.79	2.07	0.8	-1.35152	-1.55696	-2.5875
dme-miR-305-5p	auuguacuucaucaggugcucu	22	No Target Found	No Target Found	279.96	195.29	240.22	233.86	268.04	314.74	-1.43356	-1.0272	1.17423		NA	NA	NA	NA	NA	NA	-	-	-
bmo-miR-10-3p	caaauucgguucuagagagguuu	23	Bta12752	Lipopolysaccharide-responsive and beige-like anchor protein	99.07	87.4	92.24	103.64	101.32	83.28	-1.13352	1.12359	-1.21662		3.66	3.69	3.23	2.9	3.35	2.98	1.0082	-1.11379	-1.12416
Bta-miRn53	caagaaaaaggagaucugggua	22	Bta12365	Elongation of very long chain fatty acids protein	0.2	0.15	0.27	0.28	0.18	0.12	-1.33333	1.03704	-1.5		0.51	0.46	0.47	0.38	0.38	0.28	-1.1087	-1.23684	-1.35714
Bta-miRn31	caagccucuuugauucugugu	21	Bta01979	Chitin binding Peritrophin-A	10.58	9.37	10.57	9.96	9.84	13.41	-1.12914	-1.06124	1.3628		2.3	1.53	1.19	1.19	2.42	2.12	-1.50327	1	-1.14151
Bta-miRn99	caagcucguugaaguauacccau	23	Bta03202	Trehalase	56.77	47.63	72.71	88.03	66.09	68.59	-1.1919	1.2107	1.03783		6.49	4.95	7.61	7.75	6.66	6.26	-1.31111	1.0184	-1.0639
Bta-miRn100	cagcugcacuuugaaaagcgucu	23	Bta13203	FGGY family of carbohydrate kinase	200.19	164.97	145.93	146.72	170.65	165.42	-1.21349	1.00541	-1.03162		3.22	2.58	3.54	2.95	3.63	3.47	-1.24806	-1.2	-1.04611
Bta-miRn101	caucacagugucaucauagugau	23	Bta13604	Uncharacterized protein	0.15	0.09	0.25	0	0.1	0.12	-1.66667	-25	1.2		1.92	1.3	1.27	1.07	1.35	1.77	-1.47692	-1.18692	1.31111
bmo-miR-2779	cauccggcccgaaggacca	19	Bta01861	ACYPI004125 protein	9.68	9.53	103.55	108.64	67.09	100.06	-1.01574	1.04915	1.49143		1.04	1.19	1.29	1.05	0.92	0.93	1.14423	-1.22857	1.01087
Bta-miRn110	caucuaaagcuaucuugcauguca	24	Bta04879	Dipeptide and tripeptide permease A	3.98	2.02	1.57	1.92	2.26	2.08	-1.9703	1.22293	-1.08654		1.05	0.64	0.95	0.71	1.3	0.26	-1.64062	-1.33803	-5
Bta-miRn54	ccacaacagcuguguuuuuuuu	22	Bta07082	Centrosomal protein of 78 kDa	36.48	34.62	19.46	22.68	28.52	41.03	-1.05373	1.16547	1.43864		0.68	0.49	0.54	0.64	0.87	0.92	-1.38776	1.18519	1.05747
ame-miR-750	ccagaucuaacucuuccagcucu	23	Bta04931	Natriuretic peptide receptor C/guanylate cyclase C (Atrionatriuretic peptide receptor C)	2726.73	2259.55	3018.35	3071.85	3268.5	3226.61	-1.20676	1.01772	-1.01298		0.73	0.74	0.27	0.72	0.58	0.4	1.0137	2.66667	-1.45
Bta-miRn55	ccagguuaacuagcuugugcuc	22	Bta03124	Unknown protein	1.45	2.14	2.47	3.09	0.87	2.41	1.47586	1.25101	2.77011		48.52	48.96	44.64	46.69	48.75	44.5	1.00907	1.04592	-1.09551
Bta-miRn56	ccaugaucaaauugagcccaca	22	Bta13945	Ankyrin repeat protein, putative	6.03	4.53	7.29	7.24	7.29	7.66	-1.33113	-1.00691	1.05075		3.11	4.71	3	3.77	2.68	3.65	1.51447	1.25667	1.36194
Bta-miRn102	ccaugcaauggagaauuugcacg	23	Bta13644	THO complex subunit 3	0.79	0.58	0.98	0.68	1.19	1.08	-1.36207	-1.44118	-1.10185		7.8	7.28	6.22	6.72	7.21	8.34	-1.07143	1.08039	1.15673
Bta-miRn23	ccccucgccgcgcggagcu	19	Bta05482	Nuclear receptor	0.21	0.15	10.87	3.48	8.37	8.04	-1.4	-3.12356	-1.04104		0.58	0.53	0.76	0.62	0.78	0.45	-1.09434	-1.22581	-1.73333
Bta-miRn57	ccucagcgaugagugaugcacu	22	Bta05320	Facilitated glucose transporter protein 1	0.14	0.42	0.09	0	0.18	0.2	3	-9	1.11111		0.15	0.22	0.07	0.07	0.19	0.06	1.46667	1	-3.16667
Bta-miRn103	cgaaaaugugcuguccgcuacgc	23	Bta14342	ATPase family AAA domain-containing protein 1-B	1.85	2.75	3.18	4.59	2.21	1.73	1.48649	1.4434	-1.27746		3.93	4.79	3.77	4.22	4.3	3.99	1.21883	1.11936	-1.07769
Bta-miRn112	cgauccucacccggggcaaauuuuu	25	Bta04487	Transcription factor BTF3-like protein 4	15.85	19.43	32.57	28.26	22.15	23.25	1.22587	-1.15251	1.04966		57.62	53.56	51.41	48.32	64.41	57.71	-1.0758	-1.06395	-1.1161
Bta-miRn58	cgauucaugcuccgugcagccg	22	Bta04052	Centrosomal protein of 164 kDa	13.74	11.39	27.43	26.55	23.71	24.4	-1.20632	-1.03315	1.0291		2.29	2.21	1.85	2.21	1.89	1.78	-1.0362	1.19459	-1.0618
Bta-miRn24	cguuguccaacaguuggca	19	Bta06515	ATP-dependent DNA helicase PIF1	0.49	0.39	1.19	1.39	0.92	1.12	-1.25641	1.16807	1.21739		0.7	0.8	0.71	0.6	0.59	0.69	1.14286	-1.18333	1.16949
dme-miR-252-5p	cuaaguacuccgugccgcagga	22	Bta13085	Unknown protein	184.75	143.77	206.22	228.71	244.52	243.17	-1.28504	1.10906	-1.00555		4.49	4.73	6.88	4.95	7.18	4.8	1.05345	-1.3899	-1.49583
api-miR-252b	cuaaguaguagcgccgaagguga	23	Bta01176	Unknown protein	342.16	280.24	403.11	420.65	436.47	389.49	-1.22095	1.04351	-1.12062		3232.78	2860.27	3204.34	2081.28	4284.21	3505.25	-1.13024	-1.5396	-1.22223
api-miR-263b	cuuggcacuggaagaauucacaga	24	Bta04757	Unknown protein	385.54	345.36	354.28	408.15	387.21	347.43	-1.11634	1.15205	-1.1145		5.39	4.26	6.79	5.39	5.99	5.43	-1.26526	-1.25974	-1.10313
bmo-miR-993a-5p	gaagcucgucucuacagguaucu	23	Bta06985	Nose resistant to fluoxetine protein 6	202.04	160.17	226.2	228.79	197.36	147.03	-1.26141	1.01145	-1.34231		1.01	1.11	0.87	1.15	0.92	1.15	1.09901	1.32184	1.25
Bta-miRn59	guaacagacagcacauuuucgg	22	Bta01651	Unknown protein	1.58	0.99	0.98	1.34	0.77	0.68	-1.59596	1.36735	-1.13235		4.15	3.5	4.85	5.21	4.31	4.1	-1.18571	1.07423	-1.05122
Bta-miRn32	guagcauuacugugaugucag	21	Bta05523	Myocyte enhancer factor-2	0	0.08	0	0	0	0	8	0	0		3.23	3	2.73	2.43	2.8	2.85	-1.07667	-1.12346	1.01786
ame-miR-2796	guaggccggcggaaacuacuu	21	No Target Found	No Target Found	63.82	45.98	83.97	89.22	104.01	95.07	-1.38799	1.06252	-1.09404		NA	NA	NA	NA	NA	NA	-	-	-
ame-miR-87	gugagcaacguaucaggugucu	22	Bta02446	Unknown protein	1582.72	1193.51	1486.57	1764.66	2074.82	1631.47	-1.32611	1.18707	-1.27175		4.76	5.75	6.04	5.56	5.75	5.22	1.20798	-1.08633	-1.10153
Bta-miRn27	uaaagcauuuguuuuugccu	20	No Target Found	No Target Found	13.94	12.96	10.52	8.3	13.63	17.1	-1.07562	-1.26747	1.25459		NA	NA	NA	NA	NA	NA	-	-	-
aae-miR-277-3p	uaaaugcacuaucugguacgaca	23	No Target Found	No Target Found	3033.17	2489.1	2276.46	2464.88	3103.8	2646.8	-1.21858	1.08277	-1.17266		NA	NA	NA	NA	NA	NA	-	-	-
Bta-miRn60	uaaccuaaguucaguucgguga	22	Bta07382	50S ribosome-binding GTPase	0.26	0.41	0.36	0.25	0	0.2	1.57692	-1.44	20		57.87	57.07	77.02	79.74	54.32	49.83	-1.01402	1.03532	-1.09011
Bta-miRn113	uaacuacacauuaugaugagcccgg	25	Bta02233	Unknown protein	3.47	2.99	3.55	3.51	4.48	3.41	-1.16054	-1.0114	-1.31378		0.52	0.29	0.71	0.79	0.34	0.22	-1.7931	1.11268	-1.54545
dme-miR-965-3p	uaagcguauagcuuuuccccuu	22	Bta11342	Acetylcholine receptor subunit alpha-like 2	100.02	107.84	155.63	149.29	196.19	232.9	1.07818	-1.04247	1.18711		0.2	0.13	0.29	0.35	0.15	0.18	-1.53846	1.2069	1.2
Bta-miRn61	uaaggaacuaggaaugagaugg	22	Bta03447	Cadherin EGF LAG seven-pass G-type receptor 3	290.79	242.01	313.72	343.9	361.54	328.11	-1.20156	1.0962	-1.10189		1.07	1.15	1.01	0.97	0.97	0.89	1.07477	-1.04124	-1.08989
Bta-miRn62	uaaggaacuguuguuccgaugg	22	Bta09225	UPF0472 protein C16orf72	181.58	139.44	149.15	146.48	195.62	229.74	-1.30221	-1.01823	1.17442		4.47	4.95	4.51	4.75	3.66	4.34	1.10738	1.05322	1.18579
Bta-miRn104	uaaggaacuguuugaugugguga	23	Bta03624	Protein phosphatase 1 regulatory inhibitor subunit	0.87	0	0.79	0.19	1.54	0.32	-87	-4.15789	-4.8125		4.52	4.19	4.09	4.46	3.85	4.47	-1.07876	1.09046	1.16104
aae-miR-124	uaaggcacgcggugaaugcca	21	Bta14363	Mitogen-activated protein kinase kinase kinase	1127.73	854.87	2058.94	2311.12	2348.04	2505.02	-1.31918	1.12248	1.06686		2.58	2.35	2.23	2.2	2.26	2.35	-1.09787	-1.01364	1.03982
api-miR-8	uaauacugucagguaaugaugu	22	Bta04864	Major facilitator superfamily domain-containing protein 6	4322.82	3419.56	3359.19	3395.76	4498.68	4692.54	-1.26415	1.01089	1.04309		2.04	1.97	1.41	1.31	1.64	1.66	-1.03553	-1.07634	1.0122
Bta-miRn111	uaaucucauacaguuauccaugag	24	No Target Found	No Target Found	29.51	22.23	27.69	25.17	26.89	28.79	-1.32749	-1.10012	1.07066		NA	NA	NA	NA	NA	NA	-	-	-
Bta-miRn63	uaauuucagagcuuuuggaugg	22	Bta06777	GRIP and coiled-coil domain-containing protein, putative	0.54	0.42	1.07	0.43	0.52	0.52	-1.28571	-2.48837	1		4.88	4.39	3.71	4.21	4.05	4.27	-1.11162	1.13477	1.05432
api-miR-998	uagcaccauggaauucagcuua	22	Bta06447	Cytochrome P450	131.72	105.96	114.96	114.88	161.11	139.67	-1.24311	-1.0007	-1.1535		0.9	0.92	0.7	0.7	0.82	1.15	1.02222	1	1.40244
age-miR-29b	uagcaccauuugaaaucagugc	22	Bta05761	Unknown protein	1086.37	799.5	780.26	861.64	1104.53	1025.27	-1.35881	1.1043	-1.07731		2.34	0.85	1.44	1.18	0.92	0.75	-2.75294	-1.22034	-1.22667
Bta-miRn25	uagugaagcagcuugaaac	19	Bta08890	70 kDa heat shock protein	0	0	0	0	0.1	0.16	0	0	1.6		10.66	7.68	7.36	7.96	9.74	9.08	-1.38802	1.08152	-1.07269
api-miR-13a	uaucacagccacuuugaugaacu	23	Bta02766	Biogenesis of lysosome-related organelles complex 1 subunit 3	2482.03	2028.49	2270.34	2336.07	2953.93	2553.26	-1.22359	1.02895	-1.15692		10.52	9.73	9.85	9.97	11.28	12.26	-1.08119	1.01218	1.08688
dme-miR-2a-3p	uaucacagccagcuuugaugag	22	Bta05315	Helicase SKI2W	3371	2670.85	3627.73	3941.56	4583.85	4241.31	-1.26215	1.08651	-1.08076		3.94	3.38	2.88	3.43	3.03	3.52	-1.16568	1.19097	1.16172
bmo-miR-13b-3p	uaucacagccauuuuugacgugc	23	Bta06730	Extracellular sulfatase SULF-1-like protein	916.09	674.55	431.4	460.68	641.92	619.16	-1.35808	1.06787	-1.03676		2.6	2.16	1.92	2.14	2.71	2.51	-1.2037	1.11458	-1.07968
ame-miR-92a	uauugcacuugucccggccuau	22	Bta02375	PDZ domain-containing protein	210	184.42	356.27	350.89	311.56	376.73	-1.13871	-1.01533	1.20917		1.61	2.09	2.03	1.33	1.74	1.65	1.29814	-1.52632	-1.05455
dme-miR-137-3p	uauugcuugagaauacacguag	22	Bta00723	Unknown protein	221.26	169.75	189.21	220.86	224.12	185.19	-1.30345	1.16727	-1.21022		0.85	0.73	0.31	0.89	0.87	0.79	-1.16438	2.87097	-1.10127
Bta-miRn64	ucaaacgcacaguguggagcuc	22	Bta02690	Mediator of RNA polymerase II transcription subunit 14	0.06	0.14	0.33	0.59	0.96	0.52	2.33333	1.78788	-1.84615		15.09	13.11	14.47	15.06	13.88	13.87	-1.15103	1.04077	-1.00072
bmo-miR-307-3p	ucacaaccuccuugagugagc	21	Bta14600	AGAP003573-PA	36	32.3	54.16	59.73	78.86	85.59	-1.11455	1.10284	1.08534		47.31	39	44.19	38.84	53.48	44.58	-1.21308	-1.13774	-1.19964
Bta-miRn105	ucaccauuucgucggugaguccg	23	Bta09427	Phosphatidylinositol 4-kinase alpha, putative	1.01	1	1.17	0.68	2.28	1.25	-1.01	-1.72059	-1.824		2.3	1.91	2.07	2.1	2.1	1.85	-1.20419	1.01449	-1.13514
Bta-miRn33	ucaccggguagauaucgcucc	21	Bta01736	DnaJ-like protein subfamily C member 16	0.82	0.32	0.59	0.41	1.44	0.69	-2.5625	-1.43902	-2.08696		2.95	3.1	2.78	2.75	2.74	2.53	1.05085	-1.01091	-1.083
Bta-miRn65	ucaccggguggauaaucgcugc	22	Bta07650	Vacuolar protein sorting-associated protein 13D	0.49	0.09	0.93	0.31	1.02	0	-5.44444	-3	-102		1.5	1.26	1.1	1.03	1.31	0.99	-1.19048	-1.06796	-1.32323
Bta-miRn34	ucaccggguggauaucgcucc	21	Bta09889	Interference hedgehog	0.3	0.17	0.36	0.12	0.28	0.48	-1.76471	-3	1.71429		29.27	25.4	28.64	27.33	33.69	29.44	-1.15236	-1.04793	-1.14436
Bta-miRn66	ucacuagacuguuuguagcuau	22	Bta02772	63 kDa sperm flagellar membrane protein	5.33	4.18	4.31	5.46	4.24	4.58	-1.27512	1.26682	1.08019		0.29	0.22	0.18	0.13	0.2	0.17	-1.31818	-1.38462	-1.17647
Bta-miRn67	ucagaaauuucugagaauuuuu	22	Bta05532	Metal transporter CNNM2	0.72	0.76	0.92	0.75	0.91	0.6	1.05556	-1.22667	-1.51667		4.6	5.18	5.05	5.01	3.89	4.81	1.12609	-1.00798	1.2365
Bta-miRn68	ucagagcuaucucuacucuuug	22	Bta08132	Ribose-phosphate pyrophosphokinase 1	0.76	0.32	0.36	0	0.14	0.36	-2.375	-36	2.57143		96.76	73.63	73.94	84.18	79.58	121.13	-1.31414	1.13849	1.52212
aae-miR-275-3p	ucagguaccugaaguagcgcg	21	Bta02495	Facilitated glucose transporter protein 1	606.02	491.37	696.05	765.69	881.14	794.4	-1.23333	1.10005	-1.10919		5	5.25	5.56	4.9	5.2	5.96	1.05	-1.13469	1.14615
ame-miR-306	ucagguacugagugacucugag	22	Bta11741	COP9 signalosome complex subunit 3	468.69	383.33	632.04	638.85	693.31	824.18	-1.22268	1.01077	1.18876		35.73	23.71	26.27	25.21	35.24	34.83	-1.50696	-1.04205	-1.01177
Bta-miRn69	ucagucauccugaccgcccuug	22	Bta13835	Unknown protein	19.01	15.93	29.63	28.79	32.57	33.08	-1.19335	-1.02918	1.01566		1.95	2.15	2.01	2	1.73	2.27	1.10256	-1.005	1.31214
Bta-miRn70	ucagucuuuuaaaccauuaccu	22	No Target Found	No Target Found	339.19	267.65	255.41	263.02	266.14	243.36	-1.26729	1.0298	-1.09361		NA	NA	NA	NA	NA	NA	-	-	-
dme-miR-14-3p	ucagucuuuuucucucuccuau	22	Bta01801	Sodium/nucleoside cotransporter 1	5960.61	4977.32	6445.58	6741.23	6777.09	7013.54	-1.19755	1.04587	1.03489		70.06	45.35	60.87	58.9	72.23	42.52	-1.54487	-1.03345	-1.69873
ame-miR-2b	ucaucaaagcuggcugugaua	21	Bta01740	Ankyrin repeat domain-containing protein 50	0.15	0	0.12	0	0	0	-15	-12	0		3.08	3.05	2.67	3.54	3.24	3.38	-1.00984	1.32584	1.04321
Bta-miRn71	uccacgaucaaauuaagcccac	22	Bta05170	Unknown protein	25.78	25.81	36.78	37.23	35.65	41.64	1.00116	1.01223	1.16802		0.05	0.6	0.33	0.24	0.26	0.2	12	-1.375	-1.3
dme-miR-125-5p	ucccugagacccuaauuuguga	22	Bta06378	Cytochrome P450	3554.11	3342.78	3413.56	3469.01	3977.09	3273.18	-1.06322	1.01624	-1.21505		13.46	10.99	10.99	6.83	10.09	8.73	-1.22475	-1.60908	-1.15578
Bta-miRn114	uccguaguguucaaggggcuggccc	25	Bta12407	Neurofilament triplet H1-like protein	1.33	1.18	1.48	1.25	2.11	1.16	-1.12712	-1.184	-1.81897		0.26	0.13	0.11	0.18	0.12	0.11	-2	1.63636	-1.09091
ame-miR-3049-3p	uccguccaacucuuuuccgccu	22	No Target Found	No Target Found	42.51	31.36	48.94	45.66	49.1	49.81	-1.35555	-1.07184	1.01446		NA	NA	NA	NA	NA	NA	-	-	-
Bta-miRn35	ucggaaauaacgcuggccaaa	21	Bta05951	UDP-glucuronosyltransferase	0.45	0.65	1.14	1.87	0.78	0.44	1.44444	1.64035	-1.77273		18.29	12.5	19.74	18.79	17.39	13.57	-1.4632	-1.05056	-1.2815
Bta-miRn72	ucuaaggacaguuacgaaaaug	22	Bta08675	Unknown protein	16.19	12.7	21.32	22.89	18.67	16.86	-1.2748	1.07364	-1.10735		2.97	2.15	2.55	2.85	2.34	2.2	-1.3814	1.11765	-1.06364
Bta-miRn73	ucuacgaucaaauugagcccac	22	No Target Found	No Target Found	32.07	31.76	43.46	41.78	44.92	50.06	-1.00976	-1.04021	1.11443		NA	NA	NA	NA	NA	NA	-	-	-
aae-miR-71-3p	ucucacuaccuugucuuucaug	22	Bta12855	Unknown protein	898.77	739.34	775.63	850.8	917.8	914.01	-1.21564	1.09691	-1.00415		6.47	8.07	6.88	7.9	8.38	7.95	1.2473	1.14826	-1.05409
Bta-miRn106	ucuucacuguguggcauuauucg	23	Bta01802	Methionyl-tRNA formyltransferase	4.77	4.1	5.85	6.99	5.04	5.38	-1.16341	1.19487	1.06746		18.38	14.12	13.72	14.92	15.6	13.77	-1.3017	1.08746	-1.1329
dme-miR-9c-5p	ucuuugguauucuagcuguagg	22	Bta05428	Zinc finger protein	209.59	174.91	194.75	206.35	239.45	205.77	-1.19827	1.05956	-1.16368		0.27	0.33	0.29	0.26	0.21	0.19	1.22222	-1.11538	-1.10526
xtr-miR-9b-5p	ucuuugguuaccuagcuguau	21	Bta12184	SPARC-related modular calcium-binding protein	232.34	190.41	168.88	193.86	229.61	198.89	-1.22021	1.14792	-1.15446		4.29	2.84	3.53	2.66	4.08	3.57	-1.51056	-1.32707	-1.14286
bmo-miR-317-3p	ugaacacagcuggugguaucu	21	Bta07946	Terribly reduced optic lobes, isoform AN	3751.18	2839.23	5111.21	5795.47	5719.85	5542.8	-1.3212	1.13387	-1.03194		6.43	5.49	5.27	5.44	5.33	4.86	-1.17122	1.03226	-1.09671
Bta-miRn74	ugaagcacuucgguaugcaccg	22	No Target Found	No Target Found	11.66	10.13	14.67	15.68	16.75	16.69	-1.15104	1.06885	-1.00359		NA	NA	NA	NA	NA	NA	-	-	-
Bta-miRn75	ugacaucaggcugacucacuuu	22	Bta10234	Unknown protein	0.42	0.16	0.49	0.53	0.61	0.08	-2.625	1.08163	-7.625		0.04	0.06	0.06	0.12	0.03	0.09	1.5	2	3
Bta-miRn76	ugacccaugauagucucuucca	22	Bta10421	E3 ubiquitin-protein ligase CBL, putative	2.81	2.07	1.92	1.46	3.16	2.36	-1.35749	-1.31507	-1.33898		2.8	3.03	2.59	2.54	2.65	2.62	1.08214	-1.01969	-1.01145
Bta-miRn77	ugacgccacuuugagaguucua	22	Bta06527	Unknown protein	0.42	0.32	0.5	0.46	0.79	0.28	-1.3125	-1.08696	-2.82143		13.67	12.32	15.48	13.42	12.86	11.84	-1.10958	-1.1535	-1.08615
api-miR-996	ugacuagaguuacacucguca	21	Bta08371	Zinc finger protein, putative	1651.3	959.5	1132.82	1193.34	1402.65	1922.52	-1.721	1.05342	1.37063		1.23	1.15	1.12	0.95	1.18	1.01	-1.06957	-1.17895	-1.16832
bmo-miR-279d-3p	ugacuagauuuucacucauuca	22	No Target Found	No Target Found	321.58	259.44	203.1	234.69	244.53	233.64	-1.23952	1.15554	-1.04661		NA	NA	NA	NA	NA	NA	-	-	-
Bta-miRn78	ugagagcuccacuuuaaucguc	22	Bta08735	Ras-related protein Rab-10	4.07	2.72	7.49	6.62	5.6	4.94	-1.49632	-1.13142	-1.1336		12.2	12.01	12.13	11.38	11.04	12.04	-1.01582	-1.06591	1.09058
Bta-miRn79	ugagaucaccuccucgugcuca	22	Bta02211	RNA-dependent RNA polymerase-like protein	0.69	0.68	2.39	2.2	2.29	1.57	-1.01471	-1.08636	-1.4586		0.16	0.15	0.12	0.21	0.29	0.08	-1.06667	1.75	-3.625
tca-bantam-3p	ugagaucaucgugaaagcugau	22	Bta03310	CG14686	6123.1	4679.11	5296.47	5571.43	7657.46	6162.84	-1.3086	1.05191	-1.24252		5.85	5.43	4.77	4.95	5.33	4.95	-1.07735	1.03774	-1.07677
tca-miR-1175-3p	ugagauucaacuccuccaucu	21	Bta15564	tRNA-modifying protein YgfZ	146.72	109.23	220.59	209.52	245.87	271.56	-1.34322	-1.05284	1.10449		10.12	9.68	9.06	9.25	10.32	10.06	-1.04545	1.02097	-1.02584
tca-let-7-5p	ugagguaguagguuguauagu	21	Bta15087	Baculoviral IAP repeat-containing protein	1356.8	1160.66	1412.56	1696.22	1651.49	1430.96	-1.16899	1.20081	-1.15411		5.02	5.44	4.87	5.27	4.73	4.43	1.08367	1.08214	-1.06772
Bta-miRn26	ugagguuagguuguauagc	19	Bta04843	Nucleoside diphosphate-linked moiety X motif 19, mitochondrial	0.27	0.4	0.69	0.8	0.55	0.48	1.48148	1.15942	-1.14583		32.44	24.17	25.74	25.34	31.97	30.5	-1.34216	-1.01579	-1.0482
dme-miR-12-5p	ugaguauuacaucagauauuuga	23	Bta11520	Unknown protein	721.84	605.42	476.44	523.53	584.23	512.96	-1.1923	1.09884	-1.13894		11.21	10.95	9.41	10.59	11.41	12.9	-1.02374	1.1254	1.13059
Bta-miRn80	ugauggacccugauuggagccu	22	Bta03216	Pseudouridine synthase family protein	0.96	0.77	0.48	0.53	0.56	1.28	-1.24675	1.10417	2.28571		3.95	4.21	3.63	3.65	3.26	3.96	1.06582	1.00551	1.21472
Bta-miRn107	ugauggcuguuuaaucaaguguu	23	Bta14064	Ras GTPase-activating-like protein IQGAP1	0.4	0.26	0.62	0.31	0.95	0.96	-1.53846	-2	1.01053		14.77	13.02	12.35	14.41	13.39	14.66	-1.13441	1.1668	1.09485
ame-miR-219	ugauuguccaaacgcaauucuug	23	Bta10860	Beta-1,3-galactosyltransferase, putative	130.44	87.1	83.53	83.43	99.01	124.44	-1.49759	-1.0012	1.25684		0.42	0.48	0.5	0.51	0.5	0.45	1.14286	1.02	-1.11111
Bta-miRn81	ugauuuaaccgccacagcaguu	22	Bta01860	Calreticulin	0.08	0.39	0.37	0.25	0.1	0.12	4.875	-1.48	1.2		96.71	90.95	81.87	93.7	94.64	113.97	-1.06333	1.1445	1.20425
Bta-miRn82	ugcagucucaguuucaugguac	22	Bta08664	F-box/LRR-repeat protein 6	0.73	0.62	0.67	0.71	0.5	0.28	-1.17742	1.0597	-1.78571		5.97	5.5	5.35	5.83	4.28	5.09	-1.08545	1.08972	1.18925
Bta-miRn83	ugccagauucuguguucucaaa	22	Bta07531	Ubiquitin-like protein	0.4	0.22	1.05	0.8	0.32	0.56	-1.81818	-1.3125	1.75		4.47	3.86	3.96	3.37	3.8	3.85	-1.15803	-1.17507	1.01316
Bta-miRn84	ugccccauucugaguccccuug	22	Bta06883	Lipase	4.47	3.89	5.46	5.17	4.13	5.78	-1.1491	-1.05609	1.39952		36.57	24.2	26.26	27.1	33.77	29.51	-1.51116	1.03199	-1.14436
Bta-miRn108	ugcucucugucuguggcggucuu	23	Bta00358	Dynamin-1-like protein	27.47	23.75	33.98	33.07	37.03	40.55	-1.15663	-1.02752	1.09506		21.35	20.57	20.5	21.5	19.36	21.75	-1.03792	1.04878	1.12345
mne-miR-7	uggaagacuagugauuuuguu	21	No Target Found	No Target Found	784.28	639.65	581.71	650.92	670.68	506.71	-1.22611	1.11898	-1.3236		NA	NA	NA	NA	NA	NA	-	-	-
dme-miR-1-3p	uggaauguaaagaaguauggag	22	Bta10702	Very-long-chain (3R)-3-hydroxyacyl-CoA dehydratase 2	2872.34	2387.74	2028.63	2532.23	2787.97	1839.74	-1.20295	1.24825	-1.51542		13.87	9.27	8.89	10.85	11.85	12.51	-1.49622	1.22047	1.0557
mmu-miR-184-3p	uggacggaaaacugauaagggu	22	Bta06667	Unknown protein	73.98	62.85	91.61	107.9	99.25	77.68	-1.17709	1.17782	-1.27768		8.22	7.21	10.01	8.49	9.84	7.74	-1.14008	-1.17903	-1.27132
aga-miR-184	uggacggagaacugauaaggg	21	No Target Found	No Target Found	860.96	661.49	1252.89	1384.11	1202.06	1106.71	-1.30155	1.10473	-1.08616		NA	NA	NA	NA	NA	NA	-	-	-
Bta-miRn109	uggagauuuuguucuguuacacu	23	Bta03266	Unknown protein	0.79	0.68	0.93	0.87	0.92	0.32	-1.16176	-1.06897	-2.875		1.02	1.26	1	0.46	1.03	0.77	1.23529	-2.17391	-1.33766
Bta-miRn85	uggagguucucaaauucuauuu	22	Bta12886	Endoribonuclease Dicer	4.02	2.23	2.14	2.55	2.51	2.12	-1.80269	1.19159	-1.18396		7.7	9.2	7.05	8.32	6.5	6.95	1.19481	1.18014	1.06923
aga-miR-34	uggcagugugguuagcugguu	21	Bta04900	Arylsulfatase B	5804.82	4709.2	6211.65	7219.34	7357.49	6173.08	-1.23266	1.16223	-1.19187		0.7	0.42	0.69	0.71	0.92	0.47	-1.66667	1.02899	-1.95745
Bta-miRn36	ugggacauccucagacccuug	21	Bta04816	Reverse transcriptase	6.33	5.68	6.01	7.74	9.3	7.27	-1.11444	1.28785	-1.27923		0.56	0.68	0.46	0.43	0.79	0.56	1.21429	-1.06977	-1.41071
bmo-miR-2765	ugguaacuccaccaccguuggc	22	No Target Found	No Target Found	442.98	378.11	583.07	601.29	591.88	656.86	-1.17156	1.03125	1.10979		NA	NA	NA	NA	NA	NA	-	-	-
Bta-miRn86	uguacagauuuucaauuuuacu	22	Bta10750	Stackhouse genomic scaffold, scaffold_529	0.16	0.4	0.39	0.68	0.47	0.56	2.5	1.74359	1.19149		0	0.13	0.04	0.08	0.27	0.18	13	2	-1.5
ame-miR-13a	uguacagcuaucuugaugagg	21	Bta01175	Gamma-interferon-inducible lysosomal thiol reductase, putative	1.79	1.01	0.6	1.18	1.16	1.76	-1.77228	1.96667	1.51724		212.7	216.16	202.22	219.95	221.17	252.58	1.01627	1.08768	1.14202
bmo-miR-281-3p	ugucauggaguugcucucuuug	22	Bta00399	Huntingtin-interacting protein, putative	251	184.5	199.29	237.03	229.61	237.96	-1.36043	1.18937	1.03637		2.71	2.84	2.5	2.45	2.47	2.25	1.04797	-1.02041	-1.09778
tca-miR-316-5p	ugucuuuucccgcuuugcugc	21	Bta10770	Transcription initiation factor TFIID subunit 1	533.77	511.41	1179.18	1137.53	1009.55	954.54	-1.04372	-1.03661	-1.05763		3.14	3.41	2.62	3.03	2.9	2.65	1.08599	1.15649	-1.09434
dme-miR-316-5p	ugucuuuucccucuuaguugg	21	Bta00303	Colorectal mutant cancer protein	638.5	611.26	958.59	998.38	1043.11	895.03	-1.04456	1.04151	-1.16545		7.37	7.74	7.37	7.9	6.34	7.01	1.0502	1.07191	1.10568
Bta-miRn87	ugugaugucacagugaugucug	22	Bta13653	Niemann-Pick C1-like protein 1	0.06	0.32	0.18	0.43	0.56	0.08	5.33333	2.38889	-7		4.73	5.23	4.16	4.17	4.07	4.16	1.10571	1.0024	1.02211
Bta-miRn88	ugugaugugccugugggcuuuu	22	Bta07821	Zinc finger CCCH domain-containing protein 14	1740.29	1495.48	1876.02	1826.76	2356.16	2420	-1.1637	-1.02697	1.02709		32.03	32.83	25.94	32.89	28.05	28.31	1.02498	1.26793	1.00927
Bta-miRn89	uguuucggcaccaugucacgaa	22	Bta10816	Activating signal cointegrator 1 complex subunit 3	31.04	23.95	50.89	44.06	43.8	34.14	-1.29603	-1.15502	-1.28295		9.8	10.62	10.36	9.67	10.01	10.4	1.08367	-1.07135	1.03896
bta-miRn22	uuacguacucaaacaacacaag	22	Bta01448	Phosphatidylethanolamine-binding protein 1	3.84	3.42	3.97	5.06	4.38	2.77	-1.12281	1.27456	-1.58123		18.45	16.42	18.2	17.29	21.86	19.56	-1.12363	-1.05263	-1.11759
Bta-miRn90	uucggauccaacuucuagcagu	22	Bta06145	Tyrosine-protein kinase receptor	2.78	2.65	2.47	3.23	2.54	2.73	-1.04906	1.30769	1.0748		0.58	0.54	0.52	0.52	0.6	0.37	-1.07407	1	-1.62162
aga-miR-981	uucguugucgccgaaaacucg	21	Bta06908	Zinc finger MYM-type protein 1	31.48	24.19	39.84	42.18	41.69	40.42	-1.30136	1.05873	-1.03142		0	0.05	0.05	0	0.02	0.05	5	-5	2.5
Bta-miRn91	uugcuccucgucaagucgaacu	22	Bta01237	Fatty acyl-CoA reductase 1	1.5	1.17	2.95	2.9	1.89	3.56	-1.28205	-1.01724	1.8836		5.11	3.57	5.14	4.08	3.98	3.26	-1.43137	-1.2598	-1.22086
bta-miRn6	uuggccauccugacaccccuug	22	Bta05593	Reverse transcriptase	1.02	0.95	3.34	2.24	1.6	2	-1.07368	-1.49107	1.25		0.26	1	0.95	0.56	0.56	0.61	3.84615	-1.69643	1.08929
dme-miR-133-3p	uugguccccuucaaccagcugu	22	No Target Found	No Target Found	345.37	269.65	440.08	458.38	444.08	470.25	-1.28081	1.04158	1.05893		NA	NA	NA	NA	NA	NA	-	-	-
ame-miR-971	uugguguucuaccuuacagugcg	23	Bta04484	Guanine nucleotide-binding protein subunit alpha-like protein	84.61	62.33	69.06	75.09	97.03	87.19	-1.35745	1.08732	-1.11286		2.6	2.94	2.52	2.79	2.09	2.65	1.13077	1.10714	1.26794
Bta-miRn92	uugucuaucaauuucaaagauc	22	Bta01621	Unknown protein	4.81	4.05	3.11	2.97	3.22	2.6	-1.18765	-1.04714	-1.23846		6.55	5.41	5.89	5.2	6.14	6.26	-1.21072	-1.13269	1.01954
dme-miR-210-3p	uugugcgugugacagcggcuau	22	No Target Found	No Target Found	416.05	324.96	503.47	545.35	585.53	594.86	-1.28031	1.08318	1.01593		NA	NA	NA	NA	NA	NA	-	-	-
Bta-miRn93	uuguuaaagggcgagagagagu	22	Bta09366	Zinc finger protein 250	8.4	7.36	16.11	20.08	15.32	13.51	-1.1413	1.24643	-1.13397		1.19	1.33	1.47	1.24	1.13	1.26	1.11765	-1.18548	1.11504
dme-miR-927-5p	uuuagaaugcuuacgcuuuacc	22	No Target Found	No Target Found	62.53	51.54	44.77	47.56	62.29	49.52	-1.21323	1.06232	-1.25788		NA	NA	NA	NA	NA	NA	-	-	-
Bta-miRn94	uuugguaaaagauagccgguag	22	Bta13104	LIM homeobox 6	127.85	110.84	135.29	136.72	145.31	142.35	-1.15346	1.01057	-1.02079		0.41	0.37	0.46	0.42	0.4	0.4	-1.10811	-1.09524	1
ame-miR-375	uuuguucguucggcucgaguua	22	Bta06311	Unknown protein	53.23	48.95	67.85	76.39	70.58	65.84	-1.08744	1.12587	-1.07199		0.84	0.93	1.01	0.86	0.79	1	1.10714	-1.17442	1.26582
Bta-miRn95	uuuuaugccuugaaguaacaau	22	Bta09702	Ankyrin-3	0.97	0.72	0.76	0.44	0.18	0.2	-1.34722	-1.72727	1.11111		7.38	4.82	7.65	8.61	6.56	5.97	-1.53112	1.12549	-1.09883
sko-miR-315	uuuugauuguugcucagaaag	21	No Target Found	No Target Found	24.97	19.74	12.98	18.18	20.55	18.44	-1.26494	1.40062	-1.11443		NA	NA	NA	NA	NA	NA	-	-	-

## Sheet: S9
Supplementary Table S9: Fold change values for miRNAs (fold change > 1.5 and RPM > 10) and their top five predicted target genes in whiteflies fed on TYLCV-infected tomato
miRNA_Name	Target	Annotation	Alignment Score	Binding Energy	24 h		48 h		72 h
					miRNA	Target gene	miRNA	Target gene	miRNA	Target gene
miR-996	Bta08371	Zinc finger protein, putative	181	-31.63	-1.72101	-1.06957	1.05342	-1.17895	1.37063	-1.16832
	Bta09921	Zinc finger protein 358	177	-29.61	-1.72101	1	1.05342	7	1.37063	-1.6
	Bta03447	Cadherin EGF LAG seven-pass G-type receptor 3	176	-27	-1.72101	1.07477	1.05342	-1.04124	1.37063	-1.08989
	Bta11848	Phosphoinositide 3-kinase adapter protein 1	175	-20.97	-1.72101	1.02667	1.05342	-1.10169	1.37063	1.15493
	Bta04142	CAP isoform A	171	-22.91	-1.72101	-1.22593	1.05342	-1.04921	1.37063	-1.15256
miR-219	Bta13386	Receptor protein-tyrosine kinase	184	-20.87	-1.49762	1.07011	-1.00119	1.01967	1.25692	1.00784
	Bta10860	Beta-1,3-galactosyltransferase, putative	180	-26.5	-1.49762	1.14286	-1.00119	1.02	1.25692	-1.11111
	Bta04726	Solute carrier family 25 member 35	177	-24.28	-1.49762	-1.55202	-1.00119	-1.06671	1.25692	-1.72384
	Bta07195	Importin subunit alpha	173	-22.66	-1.49762	-1.06513	-1.00119	1.13657	1.25692	1.21373
	Bta12246	Nuclear pore complex protein Nup214	173	-25.27	-1.49762	-1.17908	-1.00119	1.05345	1.25692	-1.069
Bta-miRn23	Bta05482	Nuclear receptor	172	-42.05	-1.44246	-1.09434	-3.1253	-1.22581	-1.04114	-1.73333
	Bta05552	Unknown protein	168	-29.42	-1.44246	1.23095	-3.1253	1.05212	-1.04114	-1.02487
	Bta14497	Target of rapamycin complex subunit lst8	167	-32.74	-1.44246	-1.11401	-3.1253	1.12915	-1.04114	1.03235
	Bta04636	Glutamate receptor 1	165	-30.11	-1.44246	-1.36145	-3.1253	-1.14103	-1.04114	-1.08163
	Bta05161	Unknown protein	165	-31.86	-1.44246	0	-3.1253	0	-1.04114	0
miR-1-3p	Bta10702	Very-long-chain (3R)-3-hydroxyacyl-CoA dehydratase 2	186	-27.84	-1.20295	-1.49622	1.24825	1.22047	-1.51541	1.0557
	Bta10089	Calcium/calmodulin-dependent 3',5'-cyclic nucleotide phosphodiesterase 1C	180	-20.72	-1.20295	-1.04918	1.24825	1.05102	-1.51541	1.06957
	Bta12218	Sulfate anion transporter 1	179	-25.31	-1.20295	1.16824	1.24825	1.12656	-1.51541	1.10198
	Bta06236	Ran-binding protein, putative	176	-22.42	-1.20295	-1.04998	1.24825	1.0925	-1.51541	1.02357
	Bta07798	Microsomal triglyceride transfer protein large subunit	176	-23.32	-1.20295	-1.13366	1.24825	-1.09184	-1.51541	-1.13408
